# Supplementary material for: Murine Norovirus Infection Results in Anti-inflammatory Response Downstream of Amino Acid Depletion in Macrophages
Source: J Virol. 2021 Sep 27;95(20):e01134-21. doi: 10.1128/JVI.01134-21 (PMC8475529; doi:10.1128/JVI.01134-21)
Supplement: Supplemental file 2 — Tables S1 to S3<br>. Download JVI.01134-21-s0002.xlsx, XLSX file, 2.7 MB [file jvi.01134-21-s0002.xlsx]

## Sheet: Table Identifier
Supplemental Table 1	Results of the differential expression analysis of the RNAseq experiment performed in RAW264.7 cells at 10h p.i.
Supplemental Table 2	Results of the differential expression analysis of the RNAseq experiment performed in BV2 cells at 12h p.i.
Supplemental Table 3	qPCR primers list used for validation.

## Sheet: Supplemental Table 1
	Gene_symbol	Total_log2FC	Total_pvalue	Total_BH_pvalue	Polysomal_log2FC	Polysomal_pvalue	corrected BH pvalue_29-01-2020	all T	all P
71436	Flrt3	7.41205	3.87e-11	4.63665e-07	6.78378	6.14e-11	7.3459e-07	1	1
69065	Chac1	3.34107	4.87e-09	1.94492e-05	3.39547	4.4e-09	2.63208e-05	1	1
18218	Dusp8	5.19589	3.21e-09	1.92295e-05	5.06435	5.26e-09	2.09769e-05	1	1
214855	Arid5a	3.618	1.1e-08	2.63582e-05	3.5152	1.45e-08	4.33695e-05	1	1
11910	Atf3	4.20752	9.26e-09	2.7736e-05	3.92654	1.68e-08	4.0199e-05	1	1
13198	Ddit3	2.57922	1.15e-07	0.000196831	3.14337	1.77e-08	3.52938e-05	1	1
16476	Jun	2.14887	4.86e-08	9.70461e-05	2.13984	5.06e-08	8.64826e-05	1	1
80859	Nfkbiz	2.81497	1.39e-06	0.00151396	3.03251	1.21e-06	0.00180956	1	1
17133	Maff	3.21027	1.25e-06	0.00149763	3.05845	1.7e-06	0.00225987	1	1
20620	Plk2	4.217	1.15e-06	0.00153091	3.84604	2.38e-06	0.00284743	1	1
15982	Ifrd1	1.18082	1.96e-06	0.0019569	1.11373	3.46e-06	0.00376322	1	1
74747	Ddit4	2.41528	1.21e-05	0.00467646	2.66449	4.39e-06	0.00437683	1	1
228775	Trib3	3.05518	4.4e-06	0.00310096	2.8817	5.76e-06	0.00530097	1	1
20310	Cxcl2	4.47221	1.03e-05	0.00474632	4.91033	5.78e-06	0.00493942	1	1
381308	Ifi211	1.42569	2.25e-06	0.00207363	1.25742	7.4e-06	0.00590224	1	1
15939	Ier5	1.16734	1.69e-05	0.0054724	1.26616	7.7e-06	0.00575768	1	1
30935	Tor3a	0.799028	8.87e-06	0.0046205	0.808686	7.74e-06	0.00544714	1	1
230784	Sesn2	1.09439	1.24e-05	0.00450195	1.13341	8.59e-06	0.00570949	1	1
319162	Hist3h2a	1.33368	1.09e-05	0.0045032	1.35651	1.11e-05	0.0069895	1	1
20821	Trim21	1.14348	6.74e-06	0.00384533	1.05616	1.31e-05	0.00783642	1	1
15977	Ifnb1	5.7781	8.09e-06	0.00440574	6.03296	1.62e-05	0.00922937	1	1
242748	Disp3	5.54095	4.34e-06	0.00324985	4.61912	1.66e-05	0.00902738	1	1
17873	Gadd45b	1.1819	5.68e-06	0.0034026	1.02665	1.93e-05	0.0100394	1	1
12703	Socs1	1.7355	0.000577199	0.0404411	2.86511	1.99e-05	0.00992015	1	1
54199	Ccrl2	4.14203	4.76e-06	0.00316831	3.42396	1.99e-05	0.00952334	1	1
319164	Hist1h2ac	3.04489	4.03e-06	0.00321889	3.0911	2.13e-05	0.00980128	1	1
26388	Ifi202b	1.45814	1.22e-05	0.00456776	1.36168	2.2e-05	0.00974844	1	1
114565	Zbtb21	0.502496	8.63e-05	0.0123091	0.583059	2.23e-05	0.00952847	1	1
229675	Rsbn1	0.422383	3.18e-05	0.00705548	0.438019	2.26e-05	0.00932367	1	1
11852	Rhob	1.56543	1.2e-05	0.0047924	1.43407	2.62e-05	0.0104486	1	1
18035	Nfkbia	0.976889	6.22e-05	0.0109591	1.07317	2.68e-05	0.0103431	1	1
215418	Csrnp1	1.02825	1.66e-05	0.00552457	0.971589	2.77e-05	0.0103563	1	1
17858	Mx2	2.96978	1.94e-05	0.00595978	2.82617	2.9e-05	0.0105138	1	1
17872	Ppp1r15a	2.06572	3.41e-05	0.00729557	2.08358	3.12e-05	0.0109787	1	1
108767	Pnrc1	0.890535	1.49e-05	0.0052505	0.819265	3.17e-05	0.010836	1	1
18030	Nfil3	1.22752	4.78e-06	0.00301417	0.991952	3.24e-05	0.0107676	1	1
55963	Slc1a4	1.92639	2.32e-05	0.00604259	1.81074	3.28e-05	0.0106059	1	1
56312	Nupr1	1.10949	1.65e-05	0.00564819	1.02647	3.28e-05	0.0103268	1	1
81018	Rnf114	0.542194	9.2e-05	0.0125256	0.606262	3.29e-05	0.0100927	1	1
22029	Traf1	1.33282	2.38e-05	0.00594058	1.26763	3.62e-05	0.0108274	1	1
21938	Tnfrsf1b	0.679034	1.75e-05	0.00551757	0.623911	3.65e-05	0.0106509	1	1
21929	Tnfaip3	1.99063	3.78e-05	0.00780831	1.98095	3.93e-05	0.0111949	1	1
276950	Slfn8	1.33173	2.04e-05	0.00568401	1.22773	4.09e-05	0.0113797	1	1
239122	Setdb2	0.635213	9.55e-05	0.0127132	0.690482	4.29e-05	0.0116649	1	1
21926	Tnf	1.33117	0.000148133	0.0175721	1.53294	4.45e-05	0.0118311	1	1
15950	Ifi203	0.97179	3.34e-05	0.00727574	0.939012	4.46e-05	0.0115999	1	1
20556	Slfn2	0.939929	1.96e-05	0.0057275	0.857689	4.49e-05	0.0114294	1	1
22682	Zfand5	0.611511	1.05e-05	0.00465928	0.518463	4.7e-05	0.0117147	1	1
193740	Hspa1a	3.06445	4.29e-05	0.00842598	2.89091	5.67e-05	0.0138441	1	1
23961	Oas1b	1.59235	3.76e-05	0.00790326	1.53554	5.7e-05	0.013639	1	1
216850	Kdm6b	1.35057	9.49e-05	0.0127752	1.42552	5.98e-05	0.0140284	1	1
257632	Nod2	0.799341	0.000502891	0.0378939	1.02045	5.99e-05	0.0137816	1	1
229900	Gbp7	1.83007	7.27e-05	0.0116136	1.86134	6.14e-05	0.0138602	1	1
667370	Ifit3b	2.75131	8.9e-05	0.0123989	2.86669	6.23e-05	0.0138029	1	1
17769	Mthfr	0.442304	2.04e-05	0.00581934	0.38909	6.41e-05	0.0139435	1	1
434218	Trim34b	1.89776	7.36e-05	0.0113051	1.90022	6.79e-05	0.0145063	1	1
22793	Zyx	0.540181	0.000132843	0.0162407	0.573856	7e-05	0.0146926	1	1
15951	Ifi204	1.12247	3.04e-05	0.00700428	1.0158	7.12e-05	0.0146868	1	1
12522	Cd83	2.2068	1.08e-05	0.00462124	1.76612	7.47e-05	0.0151476	1	1
15957	Ifit1	2.70466	6.39e-05	0.0110954	2.64983	7.55e-05	0.0150547	1	1
434219	Trim30c	2.67583	1.94e-05	0.00581078	2.2503	7.57e-05	0.0148471	1	1
58185	Rsad2	2.73948	3.84e-05	0.0077978	2.51539	7.68e-05	0.0148199	1	1
15894	Icam1	0.558254	2.67e-05	0.00639785	0.494709	7.91e-05	0.0150215	1	1
13537	Dusp2	1.70737	0.000183867	0.0194948	1.92067	8.06e-05	0.0150672	1	1
22339	Vegfa	0.714319	4.4e-05	0.00850264	0.654077	8.38e-05	0.0154244	1	1
671535	Parp10	1.06039	6.46e-05	0.010901	1.01718	8.76e-05	0.0158795	1	1
210106	Tent4a	0.480481	5.8e-05	0.0106907	0.45542	9.18e-05	0.0163925	1	1
12051	Bcl3	0.402732	0.00178535	0.0842136	0.574714	9.33e-05	0.0164153	1	1
17254	Slc3a2	0.576475	7.67e-05	0.0116322	0.561176	9.54e-05	0.0165415	1	1
20303	Ccl4	1.61885	4.41e-05	0.0083867	1.47189	9.75e-05	0.0166641	1	1
15959	Ifit3	2.47104	8.15e-05	0.0122056	2.40047	0.00010123	0.017058	1	1
231510	Gpat3	0.851444	0.000848731	0.0524157	1.08574	0.000101876	0.0169284	1	1
16477	Junb	0.842826	0.000408354	0.0321874	0.993294	0.000103197	0.016913	1	1
56048	Lgals8	0.432802	6.96e-05	0.011423	0.408566	0.000109979	0.0177809	1	1
224794	Enpp4	0.626594	0.000342503	0.029103	0.712039	0.000112022	0.0178697	1	1
14469	Gbp2	1.64842	3.99e-05	0.00796737	1.4378	0.000113151	0.0178124	1	1
234311	Ddx60	1.51962	8.49e-05	0.0122553	1.46456	0.000115069	0.017879	1	1
13653	Egr1	2.78233	8.24e-05	0.0120394	2.66588	0.000115778	0.0177586	1	1
231655	Oasl1	1.34692	0.000106146	0.0138232	1.32952	0.000116958	0.0177125	1	1
14579	Gem	3.91445	6.4e-05	0.0109541	5.00157	0.000122674	0.0183459	1	1
170770	Bbc3	0.743239	0.000127572	0.0157571	0.732278	0.00012962	0.0191454	1	1
12977	Csf1	3.42132	0.000160302	0.0182912	3.54345	0.000129702	0.0189238	1	1
67138	Herc6	0.997387	9.55e-06	0.00457674	0.738413	0.000138156	0.0199144	1	1
18439	P2rx7	0.892646	2.1e-05	0.0057182	0.719842	0.000142569	0.0203059	1	1
16181	Il1rn	1.228	7.27e-05	0.0114608	1.13395	0.000143555	0.0202058	1	1
21939	Cd40	2.32842	2.51e-05	0.00613721	1.84553	0.00015556	0.0213922	1	1
55932	Gbp3	1.80781	0.000373582	0.0306568	1.98529	0.000159964	0.0217478	1	1
74732	Stx11	0.902433	2.15e-05	0.00572426	0.706948	0.000166742	0.0224146	1	1
434341	Nlrc5	0.333725	0.000364104	0.030294	0.36191	0.000179178	0.0238187	1	1
621875	A530040E14Rik	1.11121	0.000404482	0.0320934	1.19378	0.000183983	0.0241887	1	1
16391	Irf9	0.654269	0.000146309	0.0175293	0.631639	0.000192673	0.0250559	1	1
23886	Gdf15	5.96453	0.000171955	0.0189009	7.12799	0.000194017	0.0249593	1	1
319158	Hist1h4i	1.265	3.15e-05	0.00712078	1.06445	0.000201939	0.0257021	1	1
214922	Slc39a2	3.40107	2.49e-06	0.00213091	1.78201	0.000221793	0.0279319	1	1
56336	B4galt5	0.361027	0.000218826	0.0220315	0.358593	0.000222215	0.0276935	1	1
214106	4933430I17Rik	1.35254	0.00092495	0.0556876	1.64134	0.000224442	0.0276827	1	1
208263	Tor1aip1	0.409058	0.000170429	0.0189066	0.392918	0.00023598	0.0288088	1	1
22190	Ubc	0.793274	0.000306543	0.026808	0.812941	0.000243613	0.0294403	1	1
15958	Ifit2	1.71817	0.000150406	0.0176668	1.60555	0.00025349	0.0303275	1	1
229003	Helz2	1.34773	7.07e-05	0.0114467	1.16018	0.0002536	0.0300403	1	1
17135	Mafk	0.599561	0.000279662	0.0250047	0.600536	0.000259457	0.0304328	1	1
240832	Tor1aip2	0.378378	0.000176651	0.0192405	0.360347	0.000262237	0.0304602	1	1
21664	Phlda1	1.86966	6.18e-05	0.0110511	1.54165	0.000271202	0.0311987	1	1
13178	Dck	0.317386	0.000536743	0.0392117	0.344359	0.000272591	0.0310598	1	1
59027	Nampt	0.371097	8.68e-05	0.0122347	0.322943	0.00028244	0.0318784	1	1
56631	Trim17	3.60872	0.000558887	0.0398573	4.30923	0.000293754	0.0328455	1	1
12795	Plk3	0.990396	4.95e-05	0.00926655	0.801316	0.000302381	0.0334971	1	1
18356	Olfr56	1.17974	0.000552111	0.0398484	1.21597	0.00030595	0.0335815	1	1
15936	Ier2	0.930037	0.00154164	0.0792719	1.15268	0.000306389	0.033324	1	1
212168	Zswim4	0.590694	0.000263409	0.0239084	0.576154	0.000308166	0.0332153	1	1
100121	Tdrd7	0.46012	0.00135597	0.0718845	0.554065	0.00031072	0.0331916	1	1
15944	Irgm1	1.40942	0.00020901	0.021403	1.33766	0.000313109	0.03286	1	1
13163	Daxx	0.764709	0.000691686	0.0460394	0.84027	0.000314973	0.0327681	1	1
18578	Pde4b	0.566546	0.00051119	0.0380408	0.600558	0.000316374	0.0326302	1	1
68024	Hist1h2bc	1.54528	2.79e-05	0.00655431	1.16764	0.000318636	0.0325826	1	1
108960	Irak2	0.498817	0.000258423	0.0236349	0.484623	0.000321527	0.0325996	1	1
231712	Trafd1	1.02549	0.000287609	0.0255248	1.00673	0.000325353	0.0327103	1	1
226691	Ifi207	1.15017	0.000121579	0.015333	1.01891	0.000330044	0.0329054	1	1
16145	Igtp	1.41277	0.000615016	0.04163	1.51471	0.000336541	0.0330031	1	1
24110	Usp18	1.72358	0.000183608	0.0196411	1.59033	0.000337555	0.0328334	1	1
625321	Trim30e-ps1	1.4867	0.000152586	0.0177489	1.31585	0.000342709	0.0330659	1	1
20971	Sdc4	0.534878	0.000116464	0.0150038	0.468791	0.00034547	0.0330656	1	1
83383	Tfap4	-0.408563	2.33e-05	0.00593952	-0.295605	0.000359102	0.0340976	1	1
76089	Rapgef2	0.41936	6.53e-05	0.0108661	0.343335	0.0003607	0.0339796	1	1
330256	Gm20559	0.898675	0.000742943	0.0481146	0.982079	0.0003719	0.034761	1	1
17869	Myc	1.2703	0.000555133	0.0398266	1.32044	0.000378649	0.0351175	1	1
207777	Tspoap1	1.66234	0.000541783	0.03934	1.80487	0.000400692	0.036876	1	1
13654	Egr2	1.67377	0.000203283	0.0211786	1.5273	0.000406479	0.0368418	1	1
13660	Ehd1	0.359821	0.00123861	0.0668457	0.415036	0.000407077	0.0366186	1	1
68204	2900060B14Rik	6.54242	9.93e-07	0.00148714	5.51381	0.000413561	0.0369242	1	1
54396	Irgm2	1.55608	0.000223832	0.0218027	1.43294	0.000413714	0.0366643	1	1
217331	Unk	0.321129	0.000688155	0.0460603	0.342557	0.000418985	0.0368584	1	1
67379	Dedd2	0.38854	0.00150893	0.078602	0.45163	0.000429341	0.0374937	1	1
216799	Nlrp3	0.538675	0.000247903	0.0232041	0.501369	0.000439881	0.0381358	1	1
18413	Osm	1.67789	0.000229986	0.0220437	1.54479	0.00044256	0.038092	1	1
209200	Dtx3l	0.87874	0.000249423	0.0231654	0.818371	0.000443098	0.0378659	1	1
68262	Agpat4	0.549502	0.000197458	0.0207521	0.490685	0.000448293	0.0380381	1	1
14367	Fzd5	0.869972	9.09e-06	0.0045378	0.553156	0.000457484	0.0385446	1	1
14659	Glrp1	0.875571	0.0016597	0.0818309	0.990527	0.000460908	0.0385616	1	1
12125	Bcl2l11	0.782884	0.000123887	0.0154614	0.665255	0.000462466	0.0384232	1	1
18412	Sqstm1	0.592979	0.000203934	0.0210632	0.535788	0.000466083	0.0384567	1	1
622976	Gm6377	1.51584	0.000568291	0.0400511	1.58257	0.000467422	0.038303	1	1
16365	Acod1	1.35551	0.00037975	0.0305355	1.31677	0.000470063	0.0382574	1	1
57444	Isg20	2.03828	0.00110884	0.0629621	2.26493	0.000473414	0.0382698	1	1
18591	Pdgfb	0.533971	0.000422934	0.0331188	0.523964	0.000480815	0.0383498	1	1
16362	Irf1	0.966739	0.000453595	0.0350614	0.947101	0.000491922	0.0389759	1	1
12927	Bcar1	0.974133	0.000965032	0.0575226	1.05683	0.000495118	0.038971	1	1
93694	Clec2d	1.82717	0.000308239	0.0265684	1.77538	0.000567251	0.0443568	1	1
20558	Slfn4	1.61997	0.000478743	0.0365339	1.60538	0.000577406	0.0445683	1	1
279572	Tlr13	-0.368262	0.000777924	0.0487974	-0.380292	0.000591096	0.0453325	1	1
21354	Tap1	0.727613	0.000266427	0.0240005	0.650802	0.000620256	0.0472659	1	1
98999	Znfx1	0.684286	0.000166047	0.0185926	0.580659	0.000629728	0.047684	1	1
100038882	Isg15	2.39417	0.000601772	0.0414358	2.34236	0.000630769	0.0474624	1	1
56791	Ube2l6	0.363149	0.00165083	0.0820688	0.411405	0.000631067	0.047188	1	1
80885	Hcar2	0.879882	8.19e-05	0.0121141	0.681836	0.000634684	0.0471637	1	1
55942	Sertad1	0.567489	0.00152963	0.0793353	0.633166	0.000639377	0.0472192	1	1
236312	Ifi209	2.08317	0.000238651	0.022514	1.79602	0.000639762	0.0469577	1	1
252973	Grhl2	7.40297	0.000316071	0.0270489	6.71432	0.000647474	0.047234	1	1
56471	Stmn4	3.62929	0.00183847	0.0860419	4.76337	0.000683346	0.0495488	1	1
14745	Lpar1	0.646352	7.34e-05	0.0114208	0.487923	0.000691815	0.0498607	1	1
77318	Ankrd55	0.822475	0.00060976	0.0417459	0.798374	0.000717465	0.0513997	1	1
22169	Cmpk2	1.85256	0.000768233	0.0486995	1.85345	0.000731663	0.0514919	1	1
52040	Ppp1r10	0.45109	0.000179254	0.0193481	0.376884	0.000749006	0.0524041	1	1
236573	Gbp9	1.17438	0.000716765	0.0466715	1.14864	0.000815671	0.0560844	1	1
69028	Mitd1	0.637066	0.00127195	0.0680323	0.668512	0.00081784	0.0559122	1	1
14468	Gbp2b	1.90857	0.000135736	0.0164268	1.49088	0.00082202	0.0558787	1	1
54720	Rcan1	0.701846	0.000911051	0.0551278	0.708803	0.000830963	0.0561675	1	1
338467	Morc3	0.262237	0.000560049	0.0397038	0.248961	0.000837894	0.0563178	1	1
11461	Actb	0.315778	0.000882215	0.0539276	0.316441	0.000868043	0.0580182	1	1
327959	Xaf1	1.53607	0.000589093	0.0407972	1.4288	0.000974795	0.0637292	1	1
246728	Oas2	0.796777	0.000503737	0.0377205	0.729598	0.000995402	0.0647228	1	1
11465	Actg1	0.439868	0.00213234	0.0935808	0.487568	0.00101335	0.0655334	1	1
15953	Ifi47	1.25852	0.00105362	0.0609825	1.24929	0.00103825	0.0667827	1	1
24074	Taf7	0.477053	0.000496275	0.0376321	0.427301	0.00107807	0.0689735	1	1
227731	Slc25a25	0.280458	0.000691698	0.0457858	0.260749	0.00114897	0.0723487	1	1
20128	Trim30a	1.20025	0.00103428	0.0607435	1.17824	0.0011612	0.0727362	1	1
20302	Ccl3	0.811737	0.00102623	0.0605676	0.796859	0.00116503	0.072596	1	1
244871	Zc3h12c	0.414124	0.00138708	0.0732098	0.422821	0.00119134	0.0734702	1	1
18007	Neo1	1.52968	0.000222308	0.0221956	1.24127	0.00119317	0.0732058	1	1
59031	Chst12	-0.400814	0.000215141	0.0218441	-0.316103	0.00126958	0.0774963	1	1
107869	Cth	0.92372	0.00069913	0.045772	0.836724	0.00127449	0.0774011	1	1
100040462	Mndal	0.717586	0.000223251	0.0221055	0.567109	0.00138111	0.0826181	1	1
109082	Fbxw17	0.70374	0.000363249	0.0304342	0.58984	0.00138213	0.0822677	1	1
20296	Ccl2	1.55275	0.00196205	0.0887067	1.63638	0.00140194	0.0830335	1	1
69068	Tcim	3.48147	0.000100265	0.0132008	2.89843	0.00141917	0.08364	1	1
72580	Zup1	0.713358	0.000374704	0.0305397	0.594841	0.00146032	0.0848118	1	1
15273	Hivep2	0.327979	0.000296206	0.0260944	0.265736	0.001499	0.0866377	1	1
360213	Trim46	0.830344	0.00034695	0.0292733	0.67222	0.00154637	0.0885202	1	1
15945	Cxcl10	2.25733	0.00172578	0.0830386	2.26576	0.00162042	0.0918804	1	1
665338	Gm7592	1.65306	0.00105164	0.0611634	1.55183	0.00164189	0.0922235	1	1
217344	Rhbdf2	0.508468	0.00187897	0.0869185	0.515282	0.00165378	0.0924573	1	1
74645	Tent5c	2.40767	0.000766037	0.0488186	2.27805	0.00173823	0.0962787	1	1
15511	Hspa1b	1.17066	0.00149724	0.0783338	1.13196	0.00176749	0.0965581	1	1
74178	Stk40	0.698682	0.00153569	0.0793066	0.683303	0.00177781	0.0962429	1	1
223920	Soat2	1.48058	0.001653	0.081837	1.46944	0.00183442	0.0979779	1	1
12363	Casp4	1.20178	0.000235598	0.0224024	0.907572	0.00184587	0.0981508	1	1
319236	Trim12c	0.667297	0.00123407	0.0669022	0.624781	0.00187299	0.0987159	1	1
67775	Rtp4	1.32499	0.00174113	0.0834421	1.3052	0.00190595	0.100012	1	1
11911	Atf4	0.381296	0.00306587	0.123263	0.565842	0.000148582	0.0206702	0	1
60406	Sap30	0.256506	0.00388641	0.143713	0.357993	0.000312806	0.0331187	0	1
74735	Trim14	0.263134	0.00428538	0.154184	0.3717	0.000335948	0.0332172	0	1
110521	Hivep1	0.171908	0.0170361	0.369096	0.306028	0.000402187	0.036731	0	1
233058	Zfp420	0.625072	0.00370448	0.140011	0.834176	0.000477295	0.0383245	0	1
68549	Sgo2a	-0.114995	0.214478	1.02418	-0.409042	0.000576313	0.0447728	0	1
112419	Ifit1bl2	1.98218	0.00333542	0.130594	2.50506	0.000724673	0.0516071	0	1
17850	Mut	-0.191745	0.0125778	0.312645	-0.293674	0.000729929	0.0516738	0	1
15937	Ier3	0.916194	0.00996208	0.268819	1.3636	0.000775867	0.0539679	0	1
13211	Dhx9	-0.184441	0.362105	1.08081	-0.879447	0.000796402	0.055076	0	1
22695	Zfp36	0.861999	0.0146032	0.337113	1.34207	0.000916328	0.0609053	0	1
68267	Slc25a22	0.231985	0.00725941	0.219634	0.312083	0.000930441	0.0615016	0	1
217684	Susd6	0.167398	0.00873856	0.245191	0.231954	0.000972697	0.0639415	0	1
80750	N4bp1	0.302403	0.00316401	0.125523	0.35027	0.00109477	0.0696692	0	1
12608	Cebpb	0.350749	0.0194632	0.396579	0.550719	0.00113245	0.0716861	0	1
240641	Kif20b	-0.104156	0.243224	1.04522	-0.362289	0.0011684	0.0724287	0	1
26410	Map3k8	0.643838	0.00818951	0.233615	0.858765	0.00131136	0.0792381	0	1
73205	C9orf72	0.168984	0.0230704	0.438046	0.268452	0.00134231	0.0807004	0	1
52521	Zfp622	0.196961	0.020855	0.413682	0.303658	0.00142346	0.0834815	0	1
75234	Rnf19b	0.335746	0.00696967	0.216331	0.424392	0.00144637	0.0844116	0	1
74568	Mlkl	0.179728	0.0536801	0.674153	0.341278	0.00152626	0.0877892	0	1
100504287	Ifi203-ps	0.905989	0.0052562	0.178398	1.06559	0.001614	0.0919518	0	1
108673	Ccdc86	0.332128	0.00746446	0.221915	0.41778	0.00162059	0.0914564	0	1
665378	Gm7609	1.28876	0.00533977	0.179707	1.47459	0.00172781	0.0961465	0	1
99929	Tiparp	0.34431	0.00276075	0.114057	0.368116	0.00174187	0.0960359	0	1
70350	Basp1	0.559724	0.00271001	0.113131	0.58754	0.00175835	0.0964998	0	1
226517	Smg7	0.131586	0.02015	0.407112	0.196973	0.00176924	0.0962146	0	1
227449	Zcchc2	0.273008	0.00442667	0.156911	0.311975	0.00178118	0.0959912	0	1
72776	Sass6	0.555556	0.00237299	0.101177	0.577624	0.00178136	0.0955701	0	1
667823	Trim5	0.830418	0.0174065	0.374411	1.217	0.00185723	0.098318	0	1
56706	Ccnl1	0.529541	0.00583332	0.190953	0.634052	0.00191736	0.100171	0	1
12660	Chka	0.944188	0.000472705	0.0363043	0.773413	0.0019833	0.103166	1	0
72075	Ogfr	0.620847	0.00195517	0.0887307	0.616348	0.00199143	0.103141	1	0
19730	Ralgds	0.4299	0.00117143	0.0649765	0.397423	0.00199529	0.102895	1	0
320292	Rasgef1b	1.49804	0.00119794	0.0655366	1.36427	0.00221957	0.112521	1	0
19698	Relb	0.746431	0.00057786	0.040252	0.613682	0.0022391	0.113032	1	0
17357	Marcksl1	0.808578	0.00217585	0.094796	0.794069	0.00239278	0.119779	1	0
20893	Bhlhe40	0.761588	0.00125943	0.0676645	0.688996	0.00249738	0.122454	1	0
24088	Tlr2	0.34224	0.000769343	0.0485131	0.290076	0.00253815	0.123944	1	0
101685	Spty2d1	0.39006	9.1e-05	0.0125319	0.252216	0.00274229	0.130712	1	0
243867	Fbxo46	0.298796	0.00199307	0.0894343	0.283261	0.00276819	0.130904	1	0
16782	Lamc2	2.02829	0.00163998	0.0825571	1.86249	0.00282771	0.132669	1	0
94094	Trim34a	1.42508	0.000364912	0.0301518	1.07306	0.00283222	0.132362	1	0
18036	Nfkbib	0.465266	0.000665281	0.0447794	0.375572	0.00286601	0.13342	1	0
16822	Lcp2	0.295674	0.00227523	0.098056	0.28387	0.00296275	0.137389	1	0
229599	Ciart	0.851595	0.000159239	0.0183446	0.57227	0.00306234	0.140915	1	0
216805	Flcn	0.417328	0.00108445	0.0621666	0.357953	0.0030791	0.141143	1	0
100503433	Gm15433	1.32539	0.0019784	0.0891098	1.21345	0.00308726	0.140977	1	0
672511	Rnf213	1.02907	0.00168132	0.0818858	0.931451	0.00330825	0.148797	1	0
81703	Jdp2	0.571056	0.00194444	0.0885791	0.520637	0.00344614	0.152702	1	0
70556	Slc25a33	0.583202	0.000223388	0.0219378	0.399509	0.00348492	0.153285	1	0
230073	Ddx58	1.42355	0.000747799	0.0481687	1.13169	0.00363693	0.158226	1	0
15081	H3f3b	0.480339	0.000535135	0.0393341	0.3679	0.0036595	0.158059	1	0
668139	Gm8995	0.937052	0.000251966	0.0232216	0.647888	0.00391133	0.165354	1	0
50709	Hist1h1e	1.63218	0.000228063	0.0220357	1.41406	0.00402468	0.168361	1	0
18854	Pml	0.662883	0.00164778	0.0826028	0.577232	0.00413155	0.172229	1	0
20847	Stat2	1.17746	0.00109139	0.0622667	0.965543	0.00414352	0.172129	1	0
66329	Susd3	-0.276511	0.00229156	0.0984058	-0.249022	0.0043079	0.174711	1	0
67246	Resf1	0.492143	0.00167531	0.0822617	0.416421	0.00507347	0.198363	1	0
18976	Pomc	2.06682	0.000307319	0.0266811	1.51457	0.00535738	0.205435	1	0
209086	Samd9l	1.11922	0.00119515	0.065684	0.892306	0.00554412	0.205993	1	0
223881	Rnd1	0.649136	0.0010375	0.0606357	0.492064	0.005676	0.208947	1	0
70675	Vcpip1	0.256179	0.000866721	0.0532522	0.193387	0.00594199	0.214126	1	0
319448	Fndc3a	0.388716	0.000693244	0.045636	0.282182	0.00634764	0.224684	1	0
380753	Atxn7l1	-0.257533	0.00115938	0.0646073	-0.19903	0.00642435	0.225398	1	0
240442	Adnp2	0.328876	0.00174325	0.0832108	0.265839	0.00689976	0.235182	1	0
20210	Saa3	1.91185	0.000397453	0.0317459	1.2096	0.00759372	0.247551	1	0
142980	Tlr3	0.509623	0.00106081	0.0611036	0.375913	0.00772927	0.250604	1	0
14284	Fosl2	0.431158	0.00175081	0.0832399	0.341093	0.00779157	0.249915	1	0
231991	Creb5	1.06757	0.00119209	0.0658175	0.797654	0.00798477	0.254746	1	0
58220	Pard6b	0.530021	0.000611964	0.0416588	0.357019	0.00819914	0.256792	1	0
24086	Tlk2	0.309345	0.000846862	0.0525713	0.218958	0.00832517	0.258707	1	0
80285	Parp9	0.822117	0.00191048	0.0873642	0.640509	0.00912273	0.272861	1	0
78781	Zc3hav1	0.298735	0.00172145	0.0831643	0.228944	0.0093919	0.27676	1	0
19106	Eif2ak2	0.559623	0.000437503	0.0340372	0.357529	0.00944527	0.276292	1	0
74157	Cmtr1	0.272256	0.00204061	0.091226	0.213233	0.00944825	0.275705	1	0
27053	Asns	0.34941	0.00225054	0.097342	0.275799	0.00967308	0.278864	1	0
666295	EZ_666295	0.698733	0.00097686	0.0579394	0.478607	0.00972738	0.279085	1	0
237886	Slfn9	0.509486	0.00114602	0.0641613	0.365074	0.0100204	0.284761	1	0
56417	Adar	0.564781	0.00155839	0.0791145	0.419687	0.0103234	0.289928	1	0
171543	Bmf	-1.1955	0.00169704	0.0823166	-0.866682	0.0104353	0.290343	1	0
71586	Ifih1	1.17847	0.00207109	0.0919027	0.893535	0.0111196	0.298284	1	0
242705	E2f2	-0.232739	0.00204757	0.0911967	-0.1761	0.0112284	0.299191	1	0
268469	Zfp652	-0.273362	0.00165045	0.082392	-0.195088	0.0131488	0.329796	1	0
208715	Hmgcs1	0.23164	0.000754347	0.0483306	0.149228	0.0132382	0.331341	1	0
319148	Hist1h3c	1.6369	0.00154221	0.0789624	2.08419	0.0140795	0.341678	1	0
329003	Zfp516	0.458564	0.000901452	0.0548238	0.292499	0.0158825	0.368252	1	0
100465	Mob3c	0.366557	0.00182688	0.0858346	0.247389	0.0181012	0.38741	1	0
74481	Batf2	1.16262	0.00184085	0.0858182	0.744406	0.0230087	0.439036	1	0
17131	Smad7	1.08858	0.00037667	0.0304925	0.456351	0.0539497	0.619438	1	0
77700	9130208D14Rik	1.19497	0.000797678	0.0497759	0.554921	0.0610398	0.647411	1	0
381810	Lpar5	-0.354524	0.00122947	0.0669558	-0.155835	0.0839033	0.727405	1	0
75415	Arhgap12	0.29037	0.00158306	0.0800282	0.121496	0.11105	0.801327	1	0
30951	Cbx8	-0.500752	0.00176742	0.0836975	-0.207022	0.114558	0.807643	1	0
319183	Hist1h2bj	1.63574	0.0019044	0.08742	1.61017	0.155377	0.878928	1	0
326620	Hist1h4b	1.49424	0.00208069	0.091988	0.905038	0.156132	0.881114	1	0
100628626	EZ_100628626	1.37078	0.00211922	0.0933468	0.423186	0.244943	0.956119	1	0
52679	E2f7	-0.310555	0.00113833	0.0640299	0.0116691	0.873672	1.00874	1	0
14283	Fosl1	0.616057	0.00301055	0.121856	0.643446	0.00212492	0.109109	0	0
12316	Aspm	-0.177979	0.12716	0.926707	-0.427038	0.00212498	0.108646	0	0
20452	St8sia4	-0.241135	0.0191953	0.393799	-0.346031	0.00221412	0.112723	0	0
71607	Snx20	0.165384	0.0360594	0.55602	0.267536	0.00231573	0.116409	0	0
67245	Peli1	0.251811	0.0052045	0.17765	0.2796	0.00243285	0.121278	0	0
57783	Tnip1	0.192553	0.014386	0.333383	0.257186	0.00244362	0.121309	0	0
382014	Ano8	0.0864052	0.331613	1.08052	0.323808	0.00245818	0.121528	0	0
97908	Hist1h3g	0.606189	0.107284	0.880997	1.74287	0.00246031	0.121132	0	0
100862004	EZ_100862004	0.348977	0.512955	1.07424	2.26645	0.00261982	0.127413	0	0
79456	Recql4	-0.1318	0.0591834	0.694492	-0.239137	0.00263383	0.127575	0	0
22040	Trex1	0.906563	0.00425303	0.153944	0.971156	0.0026422	0.127465	0	0
230738	Zc3h12a	0.401627	0.022737	0.437258	0.601574	0.00270105	0.12978	0	0
433638	I830077J02Rik	0.500508	0.0312858	0.512771	0.752623	0.00270139	0.129278	0	0
28019	Ing4	-0.146888	0.0270314	0.483377	-0.217624	0.00275241	0.130674	0	0
110962	Mbd6	0.0780281	0.23913	1.04107	0.235981	0.00281859	0.132762	0	0
11920	Atm	-0.0854781	0.577922	1.06426	-0.558383	0.00305292	0.141024	0	0
22710	Zfp52	-0.102014	0.0940817	0.846241	-0.20668	0.00309137	0.140628	0	0
21950	Tnfsf9	0.43412	0.00735197	0.221316	0.493831	0.00316258	0.143323	0	0
70110	Ifi35	0.724886	0.0045565	0.159624	0.758119	0.00323489	0.146046	0	0
414108	9230114K14Rik	0.179478	0.396323	1.08459	-0.754497	0.00335369	0.150275	0	0
18508	Pax6	-0.310159	0.0164289	0.364509	-0.401835	0.00336466	0.150204	0	0
100380944	Ino80dos	-0.20894	0.558515	1.0686	-1.21296	0.00339882	0.151165	0	0
22670	Trim26	0.193835	0.0408038	0.593289	0.306096	0.00346338	0.1529	0	0
66940	Shisa5	0.142053	0.0363551	0.556284	0.218497	0.00353317	0.154838	0	0
18950	Pnp	0.340701	0.00302493	0.122026	0.329558	0.00360279	0.157313	0	0
11796	Birc3	0.352539	0.00323652	0.127555	0.344806	0.00364483	0.157995	0	0
77087	Ankrd11	0.226414	0.0305939	0.506978	0.332573	0.003717	0.159965	0	0
23872	Ets2	0.228798	0.0181836	0.384228	0.299974	0.0037804	0.16211	0	0
20306	Ccl7	1.18134	0.0953439	0.851204	2.51361	0.00379784	0.162276	0	0
108000	Cenpf	-0.143125	0.21753	1.0281	-0.394392	0.00389786	0.165957	0	0
58203	Zbp1	1.71616	0.00341964	0.132591	1.65041	0.00390609	0.165718	0	0
243910	Nfkbid	0.220783	0.0414307	0.59733	0.363575	0.00391338	0.164858	0	0
17193	Mbd4	-0.227681	0.0363133	0.557067	-0.342011	0.0039804	0.167093	0	0
75767	Rab11fip1	0.283409	0.00717477	0.219849	0.308562	0.00419429	0.173635	0	0
19348	Kif20a	-0.145968	0.0588748	0.696326	-0.247061	0.00419884	0.173224	0	0
100862107	EZ_100862107	-0.519918	0.310951	1.07487	-1.73726	0.00420564	0.172908	0	0
235293	Sc5d	0.177202	0.00798545	0.231655	0.195619	0.00421643	0.172758	0	0
53380	Psmd10	0.0176587	0.785086	1.03466	0.221744	0.00422625	0.172569	0	0
26556	Homer1	0.233357	0.0179104	0.379795	0.295638	0.00426963	0.173748	0	0
231807	BC037034	0.072718	0.393535	1.08389	0.286932	0.00431984	0.174603	0	0
67065	Polr3d	0.171983	0.0716855	0.76208	0.303431	0.00444029	0.178868	0	0
218977	Dlgap5	-0.0493679	0.701728	1.04817	-0.441227	0.00448645	0.180121	0	0
11990	Atrn	-0.114415	0.0670661	0.743999	-0.198729	0.00449855	0.180002	0	0
319181	Hist1h2bg	0.974527	0.0175231	0.374232	1.54682	0.00460298	0.183567	0	0
319166	Hist1h2ae	-0.651259	0.270849	1.0584	1.95964	0.00463372	0.184179	0	0
72807	Zfp429	0.360243	0.0367031	0.559466	0.530142	0.00473361	0.187526	0	0
59045	Stard3	0.252339	0.00941389	0.258688	0.280358	0.00483075	0.190743	0	0
237887	Slfn10-ps	0.381598	0.0101397	0.271168	0.432954	0.00483373	0.190233	0	0
17857	Mx1	2.39724	0.00492319	0.169011	2.45131	0.00500629	0.196378	0	0
100702	Gbp6	1.35394	0.0143726	0.333717	1.5145	0.00509236	0.198453	0	0
50708	Hist1h1c	1.09601	0.00764266	0.225534	1.18246	0.00509262	0.197818	0	0
240672	Dusp5	1.54048	0.00702684	0.217542	1.62267	0.00516572	0.200009	0	0
399558	Flrt2	0.346816	0.00383112	0.142549	0.328594	0.00521967	0.201445	0	0
68774	Ms4a6d	0.208542	0.0570733	0.683112	0.332986	0.00530526	0.204091	0	0
76967	2700049A03Rik	-0.113979	0.271885	1.05796	-0.335716	0.0053738	0.205406	0	0
102595	Plekho2	0.227833	0.0130326	0.319311	0.265333	0.00538887	0.205326	0	0
18626	Per1	0.329553	0.0190786	0.393426	0.411615	0.00538939	0.204694	0	0
52118	Pvr	0.426169	0.00471732	0.163821	0.414647	0.00540052	0.204468	0	0
101023	Zfp513	0.155585	0.10378	0.870723	0.29761	0.00540598	0.204029	0	0
21815	Tgif1	0.496895	0.00277996	0.114456	0.445213	0.00548067	0.206197	0	0
73754	Thap1	0.208604	0.0394038	0.583556	0.300899	0.00549739	0.206178	0	0
117599	Helb	-0.140884	0.304992	1.07347	-0.446304	0.00550498	0.205818	0	0
70686	Dusp16	0.615329	0.00451431	0.159076	0.591202	0.00552257	0.205832	0	0
67486	Polr3g	-0.166695	0.0626618	0.716365	-0.270816	0.00567019	0.210025	0	0
216549	Aftph	0.189184	0.00709291	0.218458	0.19578	0.00567221	0.209452	0	0
19734	Rgs16	0.702699	0.007197	0.219408	0.728643	0.00569041	0.208835	0	0
12515	Cd69	2.7794	0.00481783	0.166347	3.24742	0.0057861	0.211697	0	0
319748	Zfp865	0.237944	0.0551881	0.679557	0.37731	0.00579914	0.211527	0	0
70427	Mier2	0.0966817	0.124741	0.921973	0.195491	0.00591082	0.214946	0	0
12628	Cfh	-0.0795004	0.617806	1.06334	-0.522443	0.0059137	0.214398	0	0
223672	Apol9a	1.85169	0.004242	0.15401	1.7247	0.00593676	0.214584	0	0
81489	Dnajb1	0.616562	0.0028141	0.115465	0.542938	0.0061301	0.220242	0	0
382038	Urb2	-0.0177507	0.812871	1.03058	-0.244088	0.00614007	0.21994	0	0
327987	Med13	0.212018	0.00272688	0.11344	0.186501	0.00618208	0.220783	0	0
22388	Wdr1	0.150449	0.013177	0.320231	0.171283	0.00624849	0.222491	0	0
99382	Abtb2	0.835959	0.00803762	0.23038	0.856771	0.00627273	0.222691	0	0
68079	Pdcd2l	-0.0376724	0.721303	1.04573	0.336127	0.00639134	0.225563	0	0
26926	Aifm1	-0.128893	0.139986	0.949163	-0.268098	0.00641857	0.225858	0	0
106894	Hmgxb3	0.101062	0.0726187	0.765884	0.168303	0.00645205	0.225708	0	0
69368	Wdfy1	0.0516624	0.490119	1.07508	0.237292	0.00645823	0.225266	0	0
74760	Rab3il1	-0.28919	0.00983531	0.266599	-0.304096	0.00660507	0.229718	0	0
22782	Slc30a1	0.27763	0.0163593	0.363638	0.323454	0.0066332	0.230028	0	0
74117	Actr3	0.171888	0.00965837	0.263592	0.183084	0.00666021	0.230297	0	0
68427	Slc39a13	0.0338221	0.513698	1.07392	0.163945	0.00666798	0.229901	0	0
17768	Mthfd2	0.144743	0.0166311	0.36561	0.169863	0.00669694	0.230236	0	0
22187	Ubb	0.317051	0.00347263	0.134212	0.284217	0.00681436	0.233602	0	0
83431	Ndel1	0.181433	0.0182491	0.384258	0.21522	0.00684819	0.234091	0	0
58887	Repin1	-0.00736316	0.930246	1.0089	0.266649	0.00692471	0.235361	0	0
12394	Runx1	0.176533	0.0305895	0.507607	0.233273	0.00700108	0.237283	0	0
217011	Nle1	0.12705	0.0699276	0.754098	0.206868	0.00700396	0.23671	0	0
75869	Arl5b	0.296624	0.0127336	0.315861	0.327568	0.00702253	0.236669	0	0
100316773	Mir1893	0.019151	0.98423	1.00162	0.536871	0.00705678	0.237156	0	0
71819	Kif23	-0.067096	0.473258	1.07797	-0.29521	0.00706425	0.236741	0	0
668706	Gm11425	0.325873	0.0367631	0.558249	0.445745	0.00710904	0.237577	0	0
14102	Fas	0.846532	0.00418495	0.152401	0.752835	0.00735881	0.245239	0	0
13655	Egr3	1.2416	0.00937601	0.258239	1.29326	0.00745049	0.247605	0	0
268749	Rnf31	0.227564	0.012214	0.306785	0.246131	0.00754145	0.249933	0	0
244585	Rpgrip1l	0.0801569	0.433485	1.08561	-0.319773	0.00754558	0.249379	0	0
80861	Dhx58	1.06092	0.00611315	0.197417	1.01966	0.00755676	0.249061	0	0
71898	Apol9b	2.13608	0.00614912	0.197514	2.01995	0.00755967	0.248472	0	0
20539	Slc7a5	0.208014	0.0117737	0.302056	0.224415	0.00756806	0.248067	0	0
12048	Bcl2l1	0.244077	0.012339	0.30863	0.264115	0.00758142	0.247825	0	0
74094	Tjap1	0.144034	0.0379679	0.567907	0.196605	0.00762467	0.247885	0	0
319772	C130050O18Rik	-0.35105	0.00387719	0.143816	-0.310825	0.00773977	0.250267	0	0
216856	Nlgn2	0.117534	0.316327	1.08005	0.352093	0.0077433	0.249706	0	0
18787	Serpine1	0.516171	0.00745042	0.222048	0.510405	0.00777346	0.250004	0	0
15270	H2afx	0.254827	0.123167	0.915422	0.490278	0.00794792	0.254249	0	0
14017	Evi2a	0.207308	0.0162353	0.362225	0.234478	0.00809685	0.257635	0	0
243771	Parp12	0.719777	0.0039441	0.144952	0.63781	0.00809776	0.25698	0	0
65221	Slc15a3	0.843166	0.0128424	0.316593	0.906108	0.0081103	0.256697	0	0
20375	Spi1	0.0654898	0.307381	1.0715	0.195065	0.00817336	0.258011	0	0
72836	Pot1b	-0.0768621	0.488765	1.07329	-0.341387	0.00817919	0.257515	0	0
17764	Mtf1	0.1242	0.0762622	0.778277	0.202816	0.00818207	0.25693	0	0
20585	Hltf	-0.0609088	0.576496	1.0654	-0.336589	0.00822144	0.256818	0	0
218973	Wdhd1	-0.0458118	0.735091	1.04128	-0.419491	0.00827369	0.257777	0	0
18817	Plk1	-0.152772	0.00799284	0.23131	-0.151312	0.0083401	0.2585	0	0
209737	Kif15	-0.0444089	0.652299	1.05811	-0.304556	0.00840201	0.259746	0	0
12609	Cebpd	0.20846	0.163029	0.981533	0.440184	0.00843977	0.260241	0	0
208628	Kntc1	0.0335639	0.795491	1.0327	-0.401505	0.00848445	0.260946	0	0
67222	Srfbp1	0.251186	0.00529447	0.178685	0.230436	0.00867114	0.266004	0	0
12236	Bub1b	-0.144504	0.0430295	0.610826	-0.199975	0.00871794	0.266756	0	0
237459	Cdk17	0.116852	0.0712352	0.75999	0.183965	0.00878897	0.268243	0	0
83946	Phip	-0.116146	0.24777	1.04306	-0.299676	0.00886574	0.269897	0	0
22035	Tnfsf10	1.88459	0.00726823	0.219347	1.77926	0.00888588	0.269824	0	0
72123	Ccdc71l	0.128841	0.180807	0.997811	0.281069	0.00890168	0.26962	0	0
68531	1110020A21Rik	-0.422963	0.389525	1.08356	1.12039	0.00907859	0.274283	0	0
387142	Mir24-1	0.932255	0.0494871	0.647276	1.4535	0.00909019	0.273942	0	0
75320	Etnk1	0.323872	0.00454954	0.159847	0.288201	0.0090925	0.273323	0	0
18986	Pou2f1	-0.166502	0.0448147	0.622883	-0.231077	0.009109	0.273133	0	0
235587	Parp3	0.151274	0.226731	1.03603	0.364569	0.00920211	0.274549	0	0
11933	Atp1b3	0.263239	0.00543167	0.181779	0.240586	0.00923402	0.274816	0	0
225326	Pik3c3	-0.0852062	0.389284	1.08415	-0.296174	0.00925625	0.274794	0	0
75608	Chmp4b	0.173238	0.060489	0.699536	0.257902	0.0093695	0.277467	0	0
74155	Errfi1	0.688078	0.00365707	0.139096	0.586456	0.00937484	0.27694	0	0
170942	Erdr1	0.0708802	0.714982	1.04734	0.593373	0.00939628	0.276209	0	0
16571	Kif4	-0.0577586	0.662588	1.05677	-0.400107	0.0094246	0.276363	0	0
15077	Hist2h3c1	1.16896	0.00767021	0.225237	1.12021	0.0095406	0.277722	0	0
230991	Fndc10	-0.0719602	0.696254	1.04823	-0.548505	0.00956815	0.277848	0	0
18037	Nfkbie	0.511873	0.0072201	0.218997	0.481316	0.00960654	0.278287	0	0
212943	Tent5a	0.700197	0.00521911	0.177642	0.626407	0.00965739	0.279085	0	0
381306	BC055324	-0.0835904	0.243651	1.04443	-0.20987	0.00968647	0.278579	0	0
100040135	Gm2619	1.07883	0.00250137	0.105524	0.840735	0.00975823	0.2793	0	0
20525	Slc2a1	0.345896	0.00980603	0.266408	0.344323	0.00990089	0.282707	0	0
219132	Phf11d	0.969695	0.00892621	0.247558	0.945766	0.00997616	0.284178	0	0
105988	Espl1	-0.100857	0.384018	1.08308	-0.342399	0.010039	0.284614	0	0
100678	Psph	0.2335	0.0175055	0.374523	0.255416	0.0101173	0.286154	0	0
667373	Ifit1bl1	1.3582	0.0104583	0.276603	1.33255	0.0101647	0.286816	0	0
29805	Znhit2	-0.0425711	0.683955	1.05003	0.30747	0.0102361	0.288153	0	0
69053	1810013L24Rik	0.283981	0.00480345	0.16633	0.247833	0.0103412	0.289747	0	0
15354	Hmgb3	-0.205441	0.00627483	0.199413	-0.185741	0.0103673	0.289801	0	0
667034	Pnp2	0.169706	0.239158	1.04081	0.403959	0.0104318	0.290924	0	0
73804	Kif2c	-0.156591	0.137773	0.944854	-0.29867	0.010459	0.290329	0	0
15040	H2-T23	0.416434	0.0356903	0.555332	0.530657	0.0104733	0.290052	0	0
100040298	Gm15501	-0.145412	0.614813	1.06477	0.813858	0.0105969	0.292799	0	0
100861887	EZ_100861887	0.160395	0.726204	1.04362	-1.35309	0.0106039	0.292315	0	0
192976	Lrrc75a	-0.238686	0.00631256	0.199554	-0.21649	0.0106101	0.291814	0	0
54141	Spag5	-0.0850981	0.44084	1.08409	-0.323932	0.0106767	0.292973	0	0
78658	Ncapd3	-0.0352298	0.795834	1.03281	-0.40457	0.0106873	0.292593	0	0
19332	Rab20	0.675577	0.00310352	0.123533	0.536864	0.0107427	0.293437	0	0
228543	Rhov	1.10408	0.0510602	0.659926	1.47042	0.0107982	0.294282	0	0
192119	Dicer1	-0.0717278	0.239357	1.0413	-0.174803	0.0108392	0.294729	0	0
67515	Ttc33	-0.13031	0.0457388	0.628437	-0.174648	0.0108488	0.294319	0	0
236451	Phf11b	0.986347	0.00704656	0.21759	0.906397	0.010854	0.293795	0	0
78912	Sp2	0.130691	0.133482	0.940181	0.243212	0.0108861	0.293999	0	0
15284	Hlx	0.620387	0.0367288	0.558436	0.75201	0.0109236	0.294346	0	0
16647	Kpna2	-0.10691	0.16389	0.982766	-0.217342	0.010939	0.2941	0	0
74201	Cep97	-0.387018	0.0443959	0.619938	-0.516772	0.0111817	0.29928	0	0
76843	Dtl	-0.0717336	0.271789	1.05793	-0.186632	0.0112186	0.299596	0	0
12633	Cflar	0.371931	0.0121322	0.305369	0.376159	0.0112748	0.299759	0	0
71904	Paqr7	-0.33169	0.00435809	0.154939	-0.278106	0.0112755	0.299113	0	0
15412	Hoxb4	0.192448	0.187165	0.998406	0.40496	0.0114263	0.302444	0	0
60440	Iigp1	1.22153	0.102496	0.871539	2.2824	0.0114808	0.303215	0	0
211651	Fancd2	-0.0454424	0.733282	1.04192	-0.390292	0.0114949	0.30292	0	0
108670	Epsti1	0.740407	0.0132721	0.319947	0.752592	0.0115397	0.303429	0	0
15482	Hspa1l	0.678918	0.113512	0.897087	1.12003	0.0115814	0.303859	0	0
214763	Cgas	0.270106	0.0348041	0.547228	0.337199	0.0118308	0.309723	0	0
13197	Gadd45a	1.00451	0.0201957	0.40598	1.09566	0.0118705	0.310084	0	0
78605	6430706D22Rik	-0.118062	0.0350179	0.549149	-0.147163	0.0119302	0.310965	0	0
380850	Gm5141	-0.0385017	0.793724	1.03377	-0.426536	0.0121938	0.317146	0	0
245000	Atr	-0.00173543	0.989042	1.0015	-0.367344	0.0122204	0.317148	0	0
16542	Kdr	0.561555	0.440495	1.08369	2.32793	0.0122572	0.317413	0	0
78329	2310010J17Rik	0.0551959	0.863031	1.01581	0.88927	0.0123402	0.318873	0	0
212772	Arl14ep	0.233225	0.00445132	0.157319	0.194371	0.0123505	0.318451	0	0
68968	Cdan1	-0.0773603	0.52452	1.0724	-0.348491	0.0124097	0.319289	0	0
20684	Sp100	0.803807	0.00364392	0.139037	0.650479	0.0124806	0.320425	0	0
140887	Lnx2	0.237583	0.0276154	0.483008	0.276988	0.012514	0.320595	0	0
54123	Irf7	0.957394	0.066734	0.741689	1.42207	0.0126113	0.322396	0	0
16551	Kif11	-0.0514348	0.537555	1.07091	-0.237996	0.0127195	0.32447	0	0
404710	Iqgap3	-0.106013	0.565067	1.068	-0.527886	0.0127792	0.325299	0	0
15488	Hsd17b4	-0.0945728	0.302168	1.07045	-0.256242	0.0127991	0.325113	0	0
100502630	Gm15545	-0.215632	0.290895	1.06908	-0.544844	0.0128417	0.325505	0	0
12013	Bach1	0.200602	0.0375708	0.565497	0.25004	0.01289	0.326039	0	0
100039731	Gm10051	-0.219901	0.598538	1.06443	1.20312	0.0129258	0.326254	0	0
101187	Parp11	0.558973	0.00816957	0.233603	0.509694	0.0129649	0.326551	0	0
211147	2011-03-01	0.933452	0.0222529	0.431412	0.973333	0.0131474	0.330454	0	0
244202	Nlrp10	-0.233591	0.046074	0.628001	-0.303333	0.013243	0.330771	0	0
19360	Rad50	-0.0023136	0.984502	1.00147	-0.340183	0.0132435	0.330094	0	0
116914	Slc19a2	-0.248454	0.00839113	0.238233	-0.226578	0.0132521	0.329622	0	0
20846	Stat1	1.00213	0.00308246	0.123103	0.781776	0.0132527	0.328952	0	0
20133	Rrm1	-0.0271397	0.802066	1.03129	-0.308543	0.0133368	0.330354	0	0
53619	Blcap	0.117081	0.12968	0.934837	0.207517	0.013409	0.331457	0	0
319673	9330159M07Rik	-0.904076	0.00787882	0.229674	0.861763	0.0134216	0.331083	0	0
330323	Mindy4	0.0914314	0.743372	1.039	-0.762581	0.0134283	0.330569	0	0
21973	Top2a	0.00369187	0.982677	1.00191	-0.484937	0.0135352	0.332515	0	0
170762	Nup155	0.0315302	0.83561	1.02387	-0.432248	0.0136591	0.334873	0	0
66306	Fam53c	0.187466	0.0261029	0.475286	0.21203	0.0136897	0.334935	0	0
22137	Ttk	-0.118931	0.121575	0.912651	-0.205624	0.0137622	0.336021	0	0
16153	Il10	1.34492	0.00646826	0.203402	1.18123	0.0137654	0.335415	0	0
14296	Frat1	-0.679453	0.0191083	0.393362	-0.69828	0.0138388	0.33652	0	0
18034	Nfkb2	0.362893	0.0106666	0.280256	0.343077	0.0140878	0.341187	0	0
103284	Zc3h10	0.300826	0.0151916	0.346028	0.303047	0.0140943	0.340654	0	0
69206	2010016I18Rik	-0.350048	0.357122	1.08129	1.19713	0.0141855	0.342169	0	0
71946	Endod1	0.126475	0.0516095	0.66416	0.167123	0.01422	0.34231	0	0
103836	Zfp692	0.149648	0.179199	0.999993	0.297962	0.0145368	0.349233	0	0
432555	Gm5431	1.10403	0.00378282	0.141631	0.859139	0.0146342	0.350868	0	0
11977	Atp7a	-0.0294004	0.755918	1.03694	-0.264332	0.0147028	0.351808	0	0
16423	Cd47	0.227893	0.00567554	0.18681	0.191413	0.0147768	0.352873	0	0
327978	Slfn5	1.29421	0.00351451	0.13496	1.00434	0.014959	0.356512	0	0
15490	Hsd17b7	0.196105	0.0277657	0.484222	0.221615	0.0149909	0.356562	0	0
54392	Ncapg	-0.0388011	0.677261	1.05257	-0.258701	0.0150528	0.357324	0	0
227638	Qsox2	0.168361	0.0170412	0.368538	0.170743	0.0152555	0.361418	0	0
19651	Rbl2	-0.309776	0.00717911	0.219421	-0.267582	0.0153929	0.363955	0	0
12416	Cbx2	-0.457322	0.00433309	0.154508	-0.363095	0.0154371	0.36428	0	0
14370	Fzd8	0.422093	0.0346513	0.54626	0.494675	0.0154632	0.364177	0	0
76073	Pcgf5	0.223972	0.0178569	0.380007	0.22736	0.0154646	0.363495	0	0
58172	Sertad2	0.163401	0.0575581	0.68481	0.218266	0.0154725	0.362966	0	0
13666	Eif2ak3	-0.131879	0.0767173	0.777623	-0.190614	0.0155138	0.363224	0	0
170737	Znrf1	0.198784	0.0570909	0.682641	0.262164	0.0155898	0.36429	0	0
24083	Natd1	-0.314688	0.0170079	0.369822	-0.317009	0.0156571	0.36515	0	0
229780	Trmt13	0.204442	0.0346599	0.545678	0.24147	0.0157447	0.366477	0	0
19015	Ppard	0.689525	0.0120744	0.304554	0.640157	0.0158132	0.367358	0	0
100861642	EZ_100861642	-1.04311	0.0150523	0.343508	-1.01209	0.0160735	0.37196	0	0
217827	Nrde2	-0.142284	0.0955643	0.851268	-0.220032	0.0161366	0.372699	0	0
381280	Hjurp	-0.114789	0.0363293	0.5566	-0.136283	0.0161693	0.372735	0	0
68521	Fam189b	0.200887	0.625976	1.0605	1.31137	0.0161775	0.372208	0	0
11306	Abcb7	-0.0385921	0.539908	1.07097	-0.170933	0.0163922	0.376422	0	0
231713	Naa25	0.241345	0.0158211	0.355634	0.239567	0.016424	0.376431	0	0
215708	Miga1	-0.139304	0.0331636	0.529777	-0.160024	0.0164941	0.377315	0	0
16878	Lif	1.22345	0.0498946	0.649064	1.61384	0.0165419	0.377687	0	0
269254	Setx	-0.114368	0.333615	1.08057	-0.31674	0.0165812	0.377862	0	0
628705	Phf11c	0.632273	0.0230198	0.439172	0.667947	0.0166173	0.377966	0	0
15200	Hbegf	1.36672	0.032821	0.527115	1.5401	0.0167031	0.379195	0	0
624251	Gm6485	0.364383	0.457037	1.08089	1.20263	0.0167612	0.379793	0	0
16598	Klf2	0.199262	0.364942	1.08361	0.601959	0.0167837	0.379585	0	0
100526559	Mir3103	0.275378	0.156807	0.970402	-0.510075	0.016786	0.37892	0	0
68743	Anln	-0.0890055	0.409172	1.08458	-0.28982	0.016862	0.379919	0	0
103573	Xpo1	0.00960875	0.87691	1.01353	-0.168985	0.0169113	0.380313	0	0
382051	Pdp2	-0.073637	0.344678	1.07907	-0.207678	0.0169209	0.379816	0	0
319150	Hist1h3b	1.54554	0.00397141	0.145509	2.61008	0.0169831	0.380498	0	0
434204	Whamm	0.123021	0.264264	1.05153	0.290341	0.0169936	0.380022	0	0
68964	Ctc1	-0.0825734	0.36665	1.08572	-0.244247	0.0169944	0.379331	0	0
100040929	Gm10362	-0.0974356	0.803045	1.03089	1.04829	0.0170029	0.378812	0	0
20222	Sf3a2	0.0932086	0.160755	0.977171	0.172407	0.0170453	0.379052	0	0
100504114	Gm16907	-0.0646028	0.880445	1.0139	1.05486	0.0171352	0.380345	0	0
235315	Rnf214	0.118021	0.0895839	0.824984	0.176498	0.0172124	0.38135	0	0
106759	Ticam1	0.352045	0.00580538	0.19056	0.287473	0.0172666	0.381845	0	0
22083	Ctr9	-0.0757232	0.595329	1.06299	-0.383613	0.0173391	0.382741	0	0
56717	Mtor	0.0374472	0.752942	1.03785	-0.322127	0.017357	0.38243	0	0
209387	Trim30d	1.82546	0.0239875	0.451168	1.99979	0.0173613	0.381822	0	0
216190	Appl2	-0.0950872	0.27585	1.05759	-0.228742	0.0173686	0.381282	0	0
235682	Zfp445	-0.106972	0.136326	0.943571	-0.184746	0.0174737	0.382884	0	0
107373	Fam111a	-0.107507	0.138885	0.94491	-0.186926	0.0175758	0.384418	0	0
108078	Olr1	0.78058	0.0316197	0.516828	0.890464	0.0177007	0.386445	0	0
20482	Skil	0.23344	0.0108685	0.283077	0.212433	0.0177616	0.387067	0	0
16168	Il15	0.743947	0.0130817	0.319209	0.690755	0.0177686	0.386515	0	0
630294	Gm7030	-0.555008	0.120275	0.910306	0.861824	0.0177838	0.386145	0	0
68865	Arv1	0.157734	0.195985	1.0082	0.317305	0.0178388	0.386636	0	0
68559	Pdrg1	-0.221261	0.0251591	0.463741	-0.23446	0.0178912	0.387072	0	0
100213	Rusc2	0.400319	0.0272362	0.483432	0.43475	0.0179577	0.387808	0	0
241062	Pgap1	-0.277642	0.17223	0.993972	-0.527553	0.0179798	0.387586	0	0
100503334	Gm15728	1.58317	0.0286707	0.49354	1.81972	0.0180576	0.388562	0	0
67531	5730408K05Rik	-0.317835	0.471385	1.07821	1.67958	0.0180901	0.388563	0	0
12575	Cdkn1a	0.266887	0.0546219	0.679569	0.343169	0.0180958	0.38799	0	0
73379	Dcbld2	0.318708	0.0048663	0.167538	0.250734	0.018141	0.387569	0	0
23962	Oasl2	1.80202	0.0186591	0.390147	1.78999	0.018269	0.389609	0	0
59004	Pias4	0.0839416	0.29207	1.06816	0.207069	0.0183786	0.391248	0	0
67266	Fam69a	-0.119129	0.119344	0.912484	-0.191647	0.018392	0.390839	0	0
16175	Il1a	3.29312	0.0138288	0.325505	3.36508	0.018455	0.391482	0	0
547253	Parp14	1.44214	0.00322364	0.127467	1.0589	0.018556	0.392926	0	0
66904	Pccb	-0.0894927	0.18583	1.00154	-0.172073	0.0185829	0.392803	0	0
232334	Vgll4	-0.117058	0.400465	1.08625	-0.364373	0.0186092	0.392664	0	0
20364	Selenow	0.267261	0.0844655	0.811532	0.422328	0.0187043	0.393977	0	0
26395	Map2k1	0.148501	0.0278643	0.485235	0.16089	0.0187801	0.394876	0	0
18973	Pole	-0.030247	0.835476	1.02392	-0.389487	0.018925	0.397226	0	0
17750	Mt2	0.867401	0.0114218	0.294924	0.792588	0.0189272	0.396577	0	0
216151	Polrmt	-0.152429	0.148431	0.961269	-0.267379	0.0189573	0.396512	0	0
70348	Ube2cbp	-0.124909	0.445847	1.08329	0.419144	0.0189787	0.396268	0	0
319182	Hist1h2bh	0.928544	0.0216519	0.425962	1.47678	0.0189972	0.395963	0	0
27215	Azi2	0.294084	0.00892474	0.248091	0.254408	0.0190821	0.39704	0	0
244349	Kat6a	0.134268	0.0711074	0.75998	0.183772	0.0191093	0.396916	0	0
27267	Cars	0.307322	0.00334401	0.130504	0.226484	0.0192176	0.398474	0	0
71839	Osgin1	-0.0595809	0.679995	1.0515	-0.376562	0.0192225	0.397885	0	0
22718	Zfp60	-0.267675	0.0215044	0.423757	-0.272752	0.0192257	0.397264	0	0
14957	Hist1h1d	1.24323	0.0467069	0.628758	1.69734	0.0192493	0.397067	0	0
52468	Ctdsp2	-0.279602	0.0273383	0.483097	-0.29872	0.0192555	0.396512	0	0
629595	Gm6988	0.190785	0.494377	1.07576	0.749607	0.0193894	0.398583	0	0
20807	Srf	0.224829	0.0398445	0.58718	0.261248	0.0194505	0.399152	0	0
434484	Sp140	0.373887	0.00801326	0.230786	0.313462	0.0195894	0.401315	0	0
544973	Gm10257	0.634611	0.0798534	0.786779	0.889461	0.019674	0.402358	0	0
272347	Zfp398	-0.305586	0.0866968	0.818529	-0.444675	0.0198473	0.405211	0	0
320351	Tmem251	0.444344	0.00402257	0.146934	0.333089	0.0201003	0.409676	0	0
228421	Kif18a	-0.127872	0.0432382	0.611613	-0.150837	0.0201398	0.409782	0	0
54384	Mtmr7	1.32377	0.0100984	0.271276	1.20445	0.0201842	0.409989	0	0
12772	Ccr2	0.382997	0.0118406	0.301192	0.339576	0.020213	0.409879	0	0
70489	5730405O15Rik	-0.157705	0.765081	1.03529	-1.68224	0.0202566	0.410067	0	0
27981	Rsrp1	0.220377	0.138744	0.94556	0.371835	0.0202771	0.409789	0	0
56310	Gps2	0.117524	0.106125	0.879313	0.178241	0.0203057	0.409676	0	0
12267	C3ar1	0.725966	0.00625345	0.199794	0.583126	0.0203815	0.410513	0	0
214133	Tet2	0.150719	0.135314	0.943656	0.251934	0.0204693	0.411587	0	0
231670	Fbxo21	-0.205009	0.0461919	0.628178	-0.244916	0.0205839	0.413197	0	0
19725	Rfx2	0.0405751	0.839387	1.02244	-0.523465	0.0206386	0.413601	0	0
271564	Vps13a	-0.0567959	0.712327	1.04781	-0.404181	0.0206964	0.414066	0	0
230098	Arhgef39	-0.113218	0.102768	0.868921	-0.169683	0.0207686	0.414817	0	0
20515	Slc20a1	0.323585	0.011796	0.301338	0.289318	0.0207789	0.41433	0	0
100503912	EZ_100503912	0.528291	0.0358183	0.55588	0.589168	0.0208065	0.414192	0	0
213988	Tnrc6b	-0.176084	0.114167	0.898711	-0.275129	0.0208229	0.41383	0	0
76850	Ago4	-0.220893	0.0495598	0.647521	-0.26607	0.0208276	0.413235	0	0
214424	Parp16	-0.208483	0.0756148	0.774309	-0.278984	0.0208377	0.412751	0	0
21453	Tcof1	0.223489	0.0483908	0.639924	0.270392	0.0209099	0.413499	0	0
100126824	Sco2	0.0256956	0.725106	1.04492	0.187071	0.0210182	0.414953	0	0
110350	Dync2h1	0.111612	0.440908	1.08404	-0.374507	0.0211693	0.417248	0	0
66213	Med7	0.198163	0.0526386	0.668076	0.241174	0.0213585	0.420285	0	0
231329	Polr2b	0.00408105	0.953408	1.00757	-0.18115	0.0214868	0.422115	0	0
22592	Ercc5	-0.143589	0.213615	1.02332	-0.287248	0.0215394	0.422454	0	0
76464	Knl1	0.00983075	0.900147	1.01321	-0.203365	0.0217014	0.424936	0	0
224250	Cldnd1	0.0501929	0.545435	1.07287	0.211088	0.0217378	0.424952	0	0
234865	Nup133	-0.043102	0.716188	1.0468	-0.305199	0.0218475	0.426401	0	0
20017	Polr1b	-0.0679532	0.447428	1.0823	-0.228286	0.0218915	0.426563	0	0
20341	Selenbp1	0.00659291	0.971833	1.00445	-0.475002	0.0219503	0.427013	0	0
16197	Il7r	2.01088	0.00791373	0.230132	1.63603	0.0220523	0.428302	0	0
11905	Serpinc1	0.364754	0.32855	1.07845	0.899138	0.022078	0.428106	0	0
666173	Vps13b	-0.0838722	0.509156	1.07474	-0.325448	0.0221802	0.429391	0	0
80910	Gpr84	0.489323	0.0190579	0.393677	0.471184	0.0221895	0.428878	0	0
11838	Arc	1.44227	0.0298038	0.50011	1.5362	0.0224416	0.433051	0	0
16601	Klf9	-0.123001	0.229221	1.03712	-0.253156	0.0224908	0.433302	0	0
70930	Nol8	0.0144356	0.818164	1.02923	-0.16112	0.0224941	0.432667	0	0
231002	Plekhn1	0.277957	0.144357	0.953966	0.465069	0.0225504	0.433054	0	0
70957	Stamos	0.694138	0.125005	0.921086	0.996447	0.0226869	0.434978	0	0
68040	Zfp593	0.0549985	0.633092	1.05966	0.290359	0.0227655	0.435787	0	0
225392	Rell2	-0.0800706	0.865901	1.0151	1.25362	0.0229798	0.439185	0	0
71911	Bdh1	-0.185731	0.067593	0.746389	-0.236334	0.0231476	0.440983	0	0
216505	Pik3ip1	-1.0376	0.00381983	0.142571	-0.720939	0.0232002	0.441283	0	0
67225	Rnpc3	0.152422	0.158521	0.973969	0.261198	0.0233075	0.442621	0	0
219181	Akap11	0.0250712	0.655013	1.05565	-0.142516	0.0233417	0.442567	0	0
68298	Ncapd2	-0.0908508	0.305141	1.07337	-0.220736	0.0233887	0.442757	0	0
94281	Sfxn4	0.0424202	0.953415	1.0074	0.889361	0.0236381	0.446772	0	0
19039	Lgals3bp	0.609425	0.0128036	0.316289	0.538466	0.0237017	0.447266	0	0
320435	Rinl	0.00196252	0.979241	1.00267	0.19189	0.0239041	0.450376	0	0
20557	Slfn3	0.00987761	0.905601	1.01147	-0.210924	0.0239353	0.450254	0	0
16706	Ksr1	0.0638504	0.879268	1.01371	0.935121	0.0239582	0.449978	0	0
66935	Cir1	-0.279264	0.0734116	0.769505	-0.363433	0.0239698	0.44949	0	0
210105	Zfp719	0.279843	0.05298	0.668866	0.334249	0.0239795	0.448969	0	0
20304	Ccl5	0.670387	0.036442	0.556903	0.732217	0.0239851	0.448371	0	0
12802	Cnr2	-0.463338	0.0207482	0.412931	-0.441044	0.0240023	0.447992	0	0
72536	Tagap	0.261012	0.027125	0.482889	0.266684	0.024127	0.449619	0	0
27371	Sh2d2a	2.35226	0.00368073	0.139553	1.36954	0.0242854	0.451867	0	0
72179	Fbxl2	0.13601	0.670241	1.05521	0.794204	0.0243517	0.452396	0	0
16913	Psmb8	0.217876	0.0154949	0.3516	0.197388	0.0245914	0.456141	0	0
269799	Clec4a1	-0.686635	0.0975579	0.860074	-0.974524	0.0246641	0.456783	0	0
236794	Slc9a6	-0.101238	0.112059	0.89208	-0.151332	0.0247098	0.456921	0	0
232560	Caprin2	-0.0605827	0.77707	1.03572	-0.535145	0.0247585	0.457115	0	0
100494	Zfand2a	0.467529	0.0627398	0.716573	0.584446	0.0250081	0.461013	0	0
99899	Ifi44	1.11987	0.021003	0.41593	1.07711	0.0250799	0.461625	0	0
243382	Ppm1k	0.429458	0.0533238	0.671791	0.505506	0.0250883	0.461069	0	0
109857	Cbr3	0.250571	0.0894478	0.825635	0.338876	0.0253968	0.466023	0	0
18038	Nfkbil1	0.178304	0.145847	0.956953	0.289117	0.0254215	0.465762	0	0
79264	Krit1	-0.0327059	0.605794	1.06236	-0.15653	0.0255456	0.46732	0	0
18861	Pms2	-0.075574	0.226899	1.0364	-0.151536	0.0256486	0.468488	0	0
56489	Ikbke	0.287393	0.0415671	0.598576	0.319486	0.0256533	0.467859	0	0
432502	Rpl6l	-0.289648	0.375219	1.08273	-0.810513	0.0257021	0.468036	0	0
100504632	Gm11478	-0.103104	0.682328	1.05063	0.614117	0.0259923	0.472601	0	0
56045	Samhd1	0.18976	0.0244297	0.455199	0.186761	0.0261509	0.474763	0	0
71393	Kctd6	0.434823	0.0425564	0.60771	0.475495	0.0261957	0.474856	0	0
269224	Pask	-0.13374	0.324729	1.08042	-0.329389	0.0263488	0.476909	0	0
67188	2700046G09Rik	-0.494958	0.330744	1.08003	1.16679	0.0264485	0.477991	0	0
66967	Edem3	-0.0326554	0.6246	1.06086	-0.164167	0.0265944	0.479903	0	0
232816	Zfp628	0.172574	0.186224	1.00141	0.308334	0.0267359	0.481729	0	0
67869	Paip2	-0.151165	0.0466467	0.628655	-0.170292	0.0268737	0.483484	0	0
70699	Nup205	-0.0068923	0.973037	1.00465	-0.506629	0.0269193	0.483578	0	0
56325	Abcb9	0.898217	0.0861565	0.816001	1.18949	0.0269492	0.483389	0	0
18712	Pim1	0.761842	0.00876136	0.245257	0.60807	0.027082	0.485044	0	0
380855	Rsl1	0.348255	0.0292676	0.496678	0.351814	0.0271988	0.486407	0	0
100502742	1700007L15Rik	0.251219	0.282484	1.06429	-0.570309	0.0273156	0.487766	0	0
23960	Oas1g	0.770118	0.022873	0.438466	0.735444	0.0273379	0.487438	0	0
12982	Csf2ra	0.0433166	0.654431	1.05628	0.236878	0.0274086	0.487971	0	0
229004	Gmeb2	0.218438	0.0123873	0.309192	0.185336	0.0274509	0.487999	0	0
116940	Tgs1	0.080739	0.219159	1.03092	-0.15627	0.0274671	0.487562	0	0
17355	Aff1	0.257817	0.0361642	0.556204	0.273452	0.0276005	0.489204	0	0
64833	Acot10	-0.132083	0.820964	1.02726	-1.63839	0.0276673	0.489662	0	0
217364	Engase	-0.110143	0.382634	1.08326	-0.30473	0.0277205	0.489878	0	0
19891	Rpa2	-0.218518	0.00764094	0.226599	-0.169417	0.0277882	0.490351	0	0
66674	Spryd7	0.193893	0.055315	0.676944	0.226809	0.0277898	0.489657	0	0
215387	Ncaph	-0.0736469	0.340508	1.07984	-0.185538	0.0279821	0.492321	0	0
84505	Setdb1	-0.0942874	0.346852	1.08051	-0.240837	0.0281143	0.49392	0	0
226043	Cbwd1	0.115311	0.128964	0.933041	0.174829	0.0282254	0.495144	0	0
24082	Map2k3os	0.20939	0.121733	0.913266	0.314355	0.0282713	0.495224	0	0
72962	Tymp	0.0405797	0.602681	1.06359	0.186576	0.0283679	0.49619	0	0
69104	2005-03-01	0.204884	0.0102847	0.273218	0.16651	0.0284324	0.496591	0	0
14211	Smc2	0.0465589	0.616852	1.06384	-0.226455	0.0284651	0.496439	0	0
17685	Msh2	-0.0235332	0.812268	1.03102	-0.241117	0.0285603	0.497373	0	0
108857	Ankhd1	-0.00438204	0.969767	1.00396	-0.28302	0.0285724	0.49686	0	0
13614	Edn1	2.00615	0.0162722	0.362375	1.8618	0.0286708	0.497848	0	0
320487	Heatr5a	-0.0968687	0.300428	1.06935	-0.222623	0.0288133	0.499597	0	0
74895	Ccdc181	-0.026817	0.770284	1.03601	-0.220806	0.0288317	0.499193	0	0
66398	Commd5	-0.109627	0.190513	1.00508	-0.192735	0.0288334	0.498502	0	0
66552	Sppl2a	0.128184	0.0300655	0.503796	0.129079	0.0288553	0.49816	0	0
83669	Wdr6	-0.0864474	0.629517	1.0599	-0.433983	0.0288983	0.498184	0	0
52055	Rab11fip5	-0.204871	0.037831	0.567275	-0.215883	0.0289327	0.498058	0	0
16997	Ltbp2	0.400068	0.327705	1.07953	0.918663	0.0289504	0.497647	0	0
13831	Epc1	0.222318	0.0186664	0.38962	0.2029	0.0289707	0.497282	0	0
67392	4833420G17Rik	-0.131851	0.0430761	0.610763	-0.142959	0.0290043	0.497145	0	0
360198	Hist1h3a	1.52307	0.0165748	0.365713	2.33881	0.0290131	0.496585	0	0
68404	Nrn1	-0.534596	0.233219	1.03874	-0.971704	0.0290153	0.495912	0	0
224273	Crybg3	-0.0218764	0.844336	1.02254	-0.270164	0.029128	0.497128	0	0
208768	Sde2	0.17123	0.0377788	0.567202	0.180568	0.0293501	0.500207	0	0
12366	Casp2	-0.240059	0.00308034	0.12343	-0.159087	0.0294168	0.50063	0	0
21937	Tnfrsf1a	0.063799	0.359416	1.08168	0.165248	0.0294715	0.500848	0	0
12521	Cd82	0.183892	0.0357375	0.555345	0.189872	0.0294881	0.500419	0	0
70045	2610528A11Rik	-0.398474	0.0991541	0.860845	-0.534119	0.0295452	0.500678	0	0
94176	Dock2	0.0208998	0.908288	1.01089	-0.440604	0.0296436	0.501635	0	0
50778	Rgs1	1.08442	0.0317028	0.517481	1.10064	0.0296479	0.501	0	0
13603	Opn3	0.244554	0.100055	0.862416	0.332311	0.0296484	0.500301	0	0
55948	Sfn	0.337173	0.338622	1.08101	0.81859	0.0296898	0.500294	0	0
319185	Hist1h2bl	1.36588	0.0266424	0.479283	2.23221	0.0297329	0.500315	0	0
73822	Mfsd12	0.0201324	0.786445	1.03441	0.179173	0.0297391	0.499717	0	0
68533	Mphosph6	-0.00831481	0.89111	1.01265	0.145173	0.0297696	0.499529	0	0
101148	Bmt2	-0.214148	0.0360353	0.556364	-0.223004	0.0297718	0.498866	0	0
277250	Kdm3b	-0.0912606	0.368517	1.08695	-0.240999	0.0299159	0.500578	0	0
16912	Psmb9	0.259297	0.0449566	0.622687	0.280508	0.0299497	0.500444	0	0
224171	Cip2a	-0.0335024	0.484926	1.07431	-0.114599	0.0299592	0.499905	0	0
72515	Wdr43	0.0724662	0.17734	1.00033	0.124538	0.0300171	0.500173	0	0
269582	Clspn	-0.118356	0.243229	1.04486	-0.237267	0.0300256	0.49962	0	0
57267	Apba3	0.218433	0.0165352	0.365513	0.19014	0.0301742	0.501394	0	0
110078	Pygb	-0.0519876	0.554682	1.06981	-0.209864	0.0303207	0.50313	0	0
110750	Cse1l	-0.00301368	0.965629	1.00427	-0.168667	0.0303246	0.502498	0	0
107995	Cdc20	-0.127174	0.0808048	0.790949	-0.163207	0.0304318	0.503577	0	0
216560	Wdpcp	0.018882	0.873517	1.0147	-0.282172	0.030498	0.503975	0	0
20280	Scp2	-0.11713	0.0885516	0.821158	-0.15436	0.0305173	0.503599	0	0
57748	Jmy	-0.314944	0.023065	0.438637	-0.293093	0.0306056	0.50436	0	0
103468	Nup107	-0.0376028	0.683722	1.05048	-0.220734	0.0307504	0.506049	0	0
12190	Brca2	0.00467456	0.959817	1.0067	-0.223139	0.0308629	0.507203	0	0
17973	Nck1	0.138611	0.0590205	0.69326	0.160953	0.0308899	0.50695	0	0
319151	Hist1h3e	1.21168	0.0156561	0.353249	1.47627	0.0309099	0.506583	0	0
320064	D130017N08Rik	-0.0378279	0.931336	1.00898	-1.0273	0.0310136	0.507589	0	0
30955	Pik3cg	-0.145442	0.0793886	0.78738	-0.185105	0.0310404	0.507332	0	0
209212	Osgin2	0.341067	0.00270777	0.113433	0.218607	0.0310614	0.506983	0	0
76612	Lrrc27	0.212769	0.186438	1.00032	0.361754	0.0311224	0.507287	0	0
70005	Znf41-ps	0.580798	0.110327	0.88713	0.83594	0.0311479	0.507012	0	0
100504089	Gm20056	0.137736	0.151852	0.967217	0.217605	0.0313102	0.50896	0	0
75764	Slx1b	-0.325945	0.0189508	0.3935	-0.285348	0.031426	0.51015	0	0
64945	Cldn12	0.406963	0.0225527	0.435112	0.375982	0.0314315	0.509547	0	0
74533	Gzf1	-0.146013	0.114637	0.899452	-0.208282	0.0314477	0.509121	0	0
66932	Rexo1	0.0655202	0.309214	1.07289	0.149939	0.0316413	0.511562	0	0
74616	Scrn3	-0.130179	0.169822	0.990573	-0.214928	0.0316877	0.511621	0	0
65247	Asb1	0.0745208	0.415023	1.08496	0.213257	0.0317623	0.512134	0	0
102871	D330045A20Rik	-0.066936	0.643971	1.05923	-0.342953	0.0318337	0.512595	0	0
66923	Pbrm1	0.00442735	0.939239	1.00815	-0.138408	0.0319035	0.513029	0	0
433956	Dnaaf5	0.0976939	0.2384	1.04016	0.190033	0.0320089	0.514032	0	0
18645	Pfn2	-0.174246	0.449366	1.08262	0.519712	0.032011	0.513377	0	0
17771	Tesmin	0.412712	0.105397	0.877523	0.540942	0.0320279	0.51296	0	0
17937	Nab2	0.233768	0.0933501	0.841556	0.309222	0.0322266	0.515453	0	0
20354	Sema4d	0.24778	0.0552095	0.679122	0.282448	0.0322363	0.51492	0	0
73711	Mvb12a	0.0750324	0.444584	1.08263	0.228241	0.0322412	0.514312	0	0
268759	9930012K11Rik	-0.310475	0.0802277	0.788522	-0.386512	0.0323757	0.515769	0	0
11783	Apaf1	-0.0489041	0.359401	1.08191	-0.124035	0.0323915	0.515335	0	0
16319	Incenp	-0.108821	0.18609	1.00114	-0.187795	0.0324251	0.515184	0	0
331401	Thoc2	0.0222944	0.887778	1.01348	-0.376498	0.0324506	0.514906	0	0
271221	Rubcnl	-0.322401	0.0510992	0.65972	-0.350771	0.0324898	0.514845	0	0
64095	Gpr35	0.685377	0.0252205	0.464158	0.628235	0.032605	0.515987	0	0
53599	Cd164	0.146743	0.0324754	0.524377	0.145393	0.0326399	0.515858	0	0
15251	Hif1a	0.186778	0.0125388	0.312322	0.153298	0.0326487	0.515315	0	0
67198	Spats2l	1.02012	0.259677	1.05037	1.7135	0.0327662	0.516489	0	0
18711	Pikfyve	-0.00142447	0.983723	1.00161	-0.16523	0.0328569	0.517236	0	0
22427	Wrn	-0.0436846	0.595535	1.06288	-0.193453	0.0329056	0.517323	0	0
71398	5430427O19Rik	0.339202	0.0197229	0.400509	0.300284	0.0330312	0.518617	0	0
243834	Zfp324	-0.215958	0.0910677	0.830984	-0.279336	0.0330575	0.518348	0	0
67203	Nde1	-0.179757	0.0479686	0.63786	-0.19572	0.0330712	0.517884	0	0
14450	Gart	-0.0642797	0.495136	1.07526	-0.22031	0.0330935	0.517556	0	0
68134	Upf3b	-0.128728	0.122843	0.915858	-0.185162	0.0331169	0.517246	0	0
75723	Amotl1	-0.0982802	0.187741	0.998812	-0.16923	0.0331982	0.51784	0	0
16779	Lamb2	0.0428145	0.916113	1.01003	-1.00861	0.0332839	0.518501	0	0
100039796	Tgtp2	2.50696	0.00606794	0.196486	1.52588	0.0334278	0.520066	0	0
12617	Cenpc1	0.0183071	0.815884	1.02896	-0.184627	0.0334364	0.519523	0	0
246738	Dnajc28	-0.0511293	0.837148	1.02283	-0.593834	0.0335323	0.520337	0	0
72662	Dis3	-0.0300327	0.57961	1.06328	-0.126537	0.0336277	0.521143	0	0
214968	Sema6d	0.586641	0.0119249	0.302696	0.469494	0.033649	0.520798	0	0
74206	Sipa1l3	0.127162	0.0483177	0.639662	0.138274	0.0336493	0.520129	0	0
17220	Mcm7	-0.0567914	0.5053	1.07378	-0.198602	0.0337747	0.521394	0	0
224523	4732491K20Rik	0.602922	0.00601851	0.195414	0.411332	0.0338076	0.521229	0	0
29815	Bcar3	0.639499	0.026397	0.477738	0.601137	0.0339016	0.522007	0	0
20658	Son	-0.0157525	0.89045	1.01286	-0.268992	0.0340436	0.52352	0	0
17196	Mbp	-0.201902	0.00771723	0.226064	-0.150319	0.0341423	0.524362	0	0
56218	Patz1	-0.218013	0.00526024	0.178031	-0.151854	0.0342083	0.524703	0	0
106878	Smim3	0.233061	0.343494	1.07903	0.556002	0.0342332	0.524412	0	0
16173	Il18	0.373427	0.111752	0.891413	0.508679	0.034413	0.526493	0	0
435653	Fcrlb	0.23368	0.647648	1.05902	1.14416	0.0347101	0.530359	0	0
170752	Bco2	0.139956	0.502978	1.0738	0.471868	0.0347515	0.530316	0	0
27966	Rrp9	0.163822	0.111771	0.89097	0.22561	0.0347701	0.529922	0	0
380601	Fastkd5	-0.143906	0.0789549	0.786333	-0.17724	0.03486	0.530618	0	0
213452	Dstyk	-0.173475	0.154342	0.970187	-0.269869	0.0349849	0.531841	0	0
67736	Ccdc130	0.0785762	0.461209	1.08073	0.240817	0.0350207	0.53171	0	0
14282	Fosb	1.70249	0.0381012	0.567774	1.74376	0.0350998	0.532236	0	0
78893	Cnot10	-0.0755795	0.165712	0.984329	-0.121222	0.0351258	0.531956	0	0
212073	Syne3	0.0726854	0.247482	1.04294	0.141743	0.0352908	0.533779	0	0
15366	Hmmr	-0.0684169	0.492217	1.07634	-0.229607	0.035331	0.533712	0	0
72472	Slc16a10	0.126696	0.022742	0.436653	0.11478	0.0353707	0.533639	0	0
70218	Kif18b	-0.0814786	0.23533	1.03964	-0.154469	0.0354119	0.533586	0	0
70885	Ints10	-0.142371	0.0247793	0.459568	-0.130749	0.0354898	0.534088	0	0
100503502	Gm10552	1.13571	0.110071	0.887458	1.33394	0.0354911	0.533437	0	0
227960	Gca	0.143975	0.216311	1.02639	0.256385	0.0356208	0.534714	0	0
70719	Arhgap45	-0.120786	0.244736	1.04497	-0.233877	0.035675	0.534857	0	0
56542	Ick	-0.186223	0.0508604	0.658766	-0.199669	0.0358392	0.536646	0	0
12752	Cln3	0.179343	0.055716	0.678387	0.199397	0.0358705	0.536444	0	0
16418	Eif6	0.108952	0.0792172	0.786983	0.133713	0.035939	0.536797	0	0
78913	Ltn1	0.000449727	0.996939	1.0007	-0.271905	0.0360884	0.538356	0	0
21376	Tbrg1	0.202305	0.046367	0.628419	0.214494	0.0360939	0.537767	0	0
78783	Brpf1	0.0921637	0.0988234	0.859219	0.121262	0.0362096	0.538821	0	0
72556	Zfp566	-0.236422	0.19392	1.00709	-0.395852	0.0362397	0.538599	0	0
18563	Pcx	-0.00868861	0.970169	1.00402	-0.537755	0.0362865	0.538626	0	0
58996	Arhgap23	0.334359	0.0257118	0.47103	0.307534	0.0363074	0.538268	0	0
399603	Fam84b	0.180032	0.0656481	0.734388	0.207389	0.0364337	0.539472	0	0
68742	Tmem219	0.0840652	0.186386	1.00049	0.139733	0.0364809	0.539502	0	0
217351	Tnrc6c	-0.00010786	0.998598	1.00069	0.141481	0.0365388	0.539691	0	0
18209	Ntn3	0.641162	0.0460044	0.629918	0.707026	0.0369027	0.544395	0	0
102632	Acad11	-0.143555	0.21967	1.03211	-0.25938	0.0369442	0.544335	0	0
74198	Dtx2	0.220726	0.0111507	0.288545	0.170296	0.036955	0.543825	0	0
319520	Dusp4	0.534559	0.0249842	0.461937	0.488106	0.0370057	0.543902	0	0
15370	Nr4a1	0.338114	0.274566	1.05876	0.710818	0.0370159	0.543384	0	0
239796	Mb21d2	-0.0450269	0.526441	1.07322	-0.16114	0.0370527	0.543257	0	0
60533	Cd274	0.699946	0.0191353	0.393241	0.602226	0.0370568	0.542653	0	0
78749	Filip1l	0.589368	0.0292278	0.497412	0.554502	0.0370595	0.54203	0	0
100862149	EZ_100862149	0.271073	0.51644	1.07477	0.915114	0.0370744	0.541585	0	0
329504	Lcmt2	0.0653386	0.451484	1.08228	0.196072	0.037085	0.541079	0	0
68310	Zmym1	-0.144203	0.0334273	0.53328	-0.139408	0.03715	0.541367	0	0
234733	Ddx19b	-0.14168	0.0270833	0.483584	-0.130631	0.0372812	0.542618	0	0
15267	Hist2h2aa1	0.209163	0.586995	1.06332	0.91309	0.037293	0.54213	0	0
17134	Mafg	0.0283383	0.72664	1.04374	0.184623	0.0373995	0.543019	0	0
228994	Ythdf1	0.175887	0.0166148	0.365922	0.146979	0.0375542	0.544604	0	0
66214	Rgcc	0.431382	0.0597625	0.69719	0.465303	0.0378364	0.548033	0	0
77889	Lbh	-0.427248	0.174158	0.997413	-0.671846	0.0379416	0.548891	0	0
77559	Agl	-0.0297764	0.737011	1.04092	-0.202259	0.0379682	0.548613	0	0
66433	Chchd7	-0.19971	0.089099	0.824321	0.24405	0.0379717	0.548002	0	0
70247	Psmd1	-0.033465	0.732771	1.04218	-0.223502	0.0382104	0.550782	0	0
68879	Prpf6	-0.0144239	0.856794	1.01858	-0.181765	0.0384011	0.552865	0	0
100929	Tyw1	-0.0960553	0.102514	0.870459	-0.125229	0.0384731	0.553236	0	0
18643	Pfn1	0.109832	0.223123	1.03414	0.198966	0.0385762	0.554052	0	0
631323	Gm12250	1.66776	0.0131848	0.319771	1.30933	0.0388712	0.557621	0	0
277203	Tm4sf19	0.229202	0.0463145	0.629131	0.237414	0.0388974	0.557327	0	0
268566	Gphn	-0.0285087	0.730229	1.0429	-0.186998	0.0389765	0.557793	0	0
22042	Tfrc	-0.00174554	0.988417	1.00188	-0.273806	0.0390014	0.557482	0	0
22700	Zfp40	-0.325621	0.047612	0.635234	-0.334787	0.0390435	0.557418	0	0
20970	Sdc3	0.468283	0.103828	0.870513	0.613263	0.0392364	0.559505	0	0
14772	Grk4	0.570826	0.174704	0.997204	0.869536	0.0392826	0.559497	0	0
30940	Usp25	0.173818	0.0242065	0.451742	0.155455	0.0393599	0.559931	0	0
67177	Cdt1	-0.0417095	0.461527	1.08062	0.126719	0.0394881	0.561088	0	0
270106	Rpl13	-0.0320154	0.824855	1.02602	0.327974	0.0396196	0.562288	0	0
70208	Med23	-0.0394626	0.745516	1.03849	-0.274254	0.03965	0.562053	0	0
320528	Vps13c	-0.0555446	0.780629	1.03471	-0.452841	0.0397287	0.562502	0	0
26951	Zw10	-0.10368	0.179286	1.00001	-0.167671	0.0397883	0.562679	0	0
69871	Ppp1r35	0.0489554	0.693347	1.04952	0.273457	0.0398126	0.562358	0	0
20393	Sgk1	0.460175	0.0738992	0.771915	0.547097	0.039926	0.563296	0	0
114230	Aipl1	0.247927	0.465948	1.07729	0.692671	0.0399779	0.563363	0	0
101861	Ints4	0.0045222	0.969081	1.00446	-0.263085	0.0400041	0.563069	0	0
67382	Brd3	-0.227083	0.00274351	0.113737	-0.138055	0.0400113	0.56251	0	0
70873	Cnbd2	0.416313	0.339739	1.0814	1.02127	0.0400239	0.562025	0	0
74107	Cep55	-0.0621292	0.495389	1.07484	-0.203061	0.0400766	0.562105	0	0
67298	Gprasp1	0.00740067	0.923041	1.00829	-0.172651	0.040103	0.561817	0	0
109212	Pimreg	-0.188083	0.0565911	0.682798	-0.203986	0.0401108	0.561269	0	0
71085	Arhgap19	-0.471322	0.0156155	0.353	-0.389736	0.0402362	0.562366	0	0
98404	AI597479	-0.202476	0.0802234	0.789127	-0.241062	0.0403452	0.563232	0	0
17119	Mxd1	0.44118	0.00267262	0.112353	0.263577	0.0403891	0.563188	0	0
50868	Keap1	0.0853911	0.206197	1.01372	0.146445	0.0404462	0.563327	0	0
73254	Ccdc18	0.085726	0.51336	1.07396	-0.293269	0.0407298	0.566618	0	0
19264	Ptprc	0.0392163	0.852266	1.01947	-0.474604	0.0408424	0.567525	0	0
104479	Ccdc117	-0.146794	0.021123	0.417615	-0.125501	0.0408593	0.5671	0	0
242691	Gpatch3	0.139382	0.12496	0.921322	0.192449	0.0408713	0.56661	0	0
26408	Map3k5	-0.0332291	0.650547	1.05741	-0.163223	0.041024	0.568068	0	0
68077	Nop53	0.0197742	0.771309	1.03599	0.152017	0.0414076	0.572717	0	0
320204	Etfbkmt	-0.225763	0.169614	0.990327	-0.346446	0.041484	0.573112	0	0
235956	Zfp825	-0.132725	0.155204	0.971015	-0.196954	0.0415268	0.573042	0	0
103677	Smg6	-0.131353	0.273098	1.05719	-0.260575	0.0416024	0.573423	0	0
244879	Npat	-0.0983076	0.102797	0.868557	-0.126908	0.0416242	0.573064	0	0
68875	Tmcc2	0.159214	0.14369	0.954826	0.230639	0.0416264	0.572434	0	0
14159	Fes	-0.123334	0.0792392	0.78655	-0.146445	0.0416353	0.5719	0	0
13194	Ddb1	-0.0207118	0.915206	1.01014	-0.43627	0.0416862	0.571942	0	0
70297	Gcc2	0.0774207	0.425211	1.08717	-0.214633	0.041687	0.571299	0	0
224109	Nrros	0.108807	0.157998	0.973251	0.164706	0.0416953	0.570758	0	0
626578	Gbp10	0.748438	0.277785	1.06025	1.37267	0.0418706	0.572503	0	0
233912	Armc5	0.11586	0.257064	1.04829	0.219685	0.0418787	0.57196	0	0
71653	Shtn1	-0.13753	0.0849052	0.813799	-0.166578	0.0418926	0.571497	0	0
22668	Sf1	0.0596416	0.342993	1.07858	0.137709	0.0419785	0.572016	0	0
100628605	Mir5136	-0.248225	0.648374	1.05805	1.77794	0.0420013	0.571676	0	0
17242	Mdk	0.250539	0.553469	1.0704	-1.13358	0.0423375	0.575598	0	0
319153	Hist1h3i	1.50475	0.0108293	0.282672	1.9409	0.0423557	0.575192	0	0
225791	Zadh2	-0.287591	0.00771897	0.225563	-0.201708	0.0423872	0.574967	0	0
20683	Sp1	-0.0532289	0.422047	1.08696	-0.145681	0.0424683	0.575414	0	0
26874	Abcd2	-0.152243	0.299116	1.06944	-0.312762	0.0425342	0.575655	0	0
227522	Rpp38	0.268251	0.0723443	0.765011	0.306915	0.042551	0.575232	0	0
208727	Hdac4	0.0588148	0.593739	1.06252	0.243679	0.0426318	0.575673	0	0
68149	Otub2	0.0847098	0.540706	1.0706	0.296908	0.0427754	0.576962	0	0
76055	Mgea5	-0.0752021	0.267837	1.05419	-0.146401	0.0429843	0.579126	0	0
735269	Mir707	-0.569987	0.192858	1.00681	-1.05114	0.0430211	0.57897	0	0
237859	Nsrp1	0.10137	0.215592	1.02541	0.174882	0.0430626	0.578878	0	0
102058	Exoc8	0.0348847	0.648085	1.05873	-0.167272	0.0430706	0.578336	0	0
13433	Dnmt1	-0.0273308	0.868711	1.01542	-0.367396	0.0431877	0.579257	0	0
246730	Oas1a	0.632523	0.0390774	0.579439	0.613701	0.0432579	0.579549	0	0
12227	Btg2	1.05044	0.0359409	0.556341	1.0124	0.0432642	0.578985	0	0
226419	Dyrk3	-0.305293	0.00295557	0.120036	-0.183305	0.0434137	0.580337	0	0
268697	Ccnb1	-0.0924213	0.0780779	0.780844	-0.108115	0.0434629	0.580347	0	0
75805	Nln	-0.0981725	0.165031	0.984191	-0.14892	0.0434871	0.580022	0	0
101943	Sf3b3	0.01404	0.905931	1.01108	-0.263363	0.0435031	0.579589	0	0
231549	Lrrc8d	0.143567	0.0161151	0.360215	0.115201	0.0436909	0.581444	0	0
101592	Efl1	0.0776416	0.506146	1.07425	-0.255021	0.0436929	0.580824	0	0
70152	Mettl7a1	-0.235204	0.233018	1.03938	-0.413776	0.0437152	0.580476	0	0
70382	Kctd2	-0.0368077	0.8078	1.03092	-0.330143	0.0437973	0.580921	0	0
20336	Exoc4	-0.0211873	0.805436	1.03075	-0.190118	0.0438477	0.580945	0	0
66687	Tbc1d15	-0.102418	0.199182	1.01333	-0.169507	0.0439833	0.582097	0	0
69837	Pcgf1	-0.0397487	0.721358	1.04543	0.242428	0.044035	0.582138	0	0
74412	Gle1	-0.104427	0.137264	0.942442	-0.146416	0.0442079	0.583778	0	0
83429	Ctns	0.159637	0.133254	0.939679	0.21993	0.0442173	0.583259	0	0
66691	Gapvd1	0.0156514	0.858414	1.01838	-0.193209	0.0443714	0.584647	0	0
22222	Ubr1	0.0446181	0.776391	1.03574	-0.34692	0.0444081	0.584487	0	0
70385	Spdl1	0.27144	0.0102689	0.273403	0.198445	0.0444366	0.58422	0	0
22719	Zfp61	-0.110325	0.475572	1.07689	-0.336744	0.0444414	0.583641	0	0
71902	Cand1	-0.0463917	0.764769	1.0358	-0.340841	0.0445431	0.584336	0	0
16859	Lgals9	0.961241	0.0274499	0.482225	0.84997	0.0446149	0.584635	0	0
12614	Celsr1	1.32195	0.0879824	0.822244	1.53231	0.0446519	0.58448	0	0
71004	4931440P22Rik	0.494297	0.0919624	0.835331	0.577206	0.0446627	0.583984	0	0
16600	Klf4	0.297159	0.0871087	0.817907	0.354885	0.0447495	0.584479	0	0
380629	Heca	-0.214139	0.0401818	0.589973	-0.206896	0.0447775	0.584207	0	0
66193	Pithd1	-0.097926	0.301026	1.06989	-0.201152	0.0448319	0.58428	0	0
22019	Tpp2	0.0270765	0.847199	1.02136	-0.308926	0.0449057	0.584605	0	0
108912	Cdca2	-0.139261	0.0870699	0.818184	-0.166898	0.0449342	0.58434	0	0
21682	Tec	0.245203	0.0127425	0.31543	0.185962	0.044974	0.584223	0	0
66591	Mad2l1bp	-0.119126	0.115686	0.901783	-0.155576	0.0450911	0.585108	0	0
67800	Dgat2	0.125729	0.692978	1.0499	0.675144	0.0452761	0.586873	0	0
102334	Ankrd10	-0.174071	0.0359745	0.556143	-0.162895	0.0455694	0.590035	0	0
78938	Fbxo34	0.169242	0.0270005	0.483547	0.148484	0.0455935	0.589709	0	0
74718	Snx16	0.243071	0.0149032	0.342716	0.188036	0.0456403	0.589676	0	0
237911	Brip1	0.0170849	0.858795	1.01843	-0.209661	0.0457056	0.589884	0	0
235439	Herc1	-0.0187632	0.888447	1.01299	-0.293098	0.0458174	0.590688	0	0
66961	Neat1	0.810162	0.0136669	0.324888	0.632205	0.0458396	0.590339	0	0
107503	Atf5	0.210261	0.264207	1.05235	0.39807	0.0458509	0.58985	0	0
76373	Zfp773	-0.155937	0.468054	1.07862	-0.457059	0.0458638	0.589382	0	0
26909	Exo1	-0.0736086	0.327781	1.07918	-0.159959	0.0460794	0.591518	0	0
18140	Uhrf1	-0.0407485	0.743921	1.03916	-0.271753	0.0461178	0.591376	0	0
100861729	EZ_100861729	-0.867919	0.170688	0.991279	-1.16552	0.0461345	0.590956	0	0
219131	Phf11a	0.913632	0.105561	0.878278	1.15957	0.0462007	0.591172	0	0
71310	Tbc1d9	1.5614	0.0106683	0.279688	1.10491	0.0462494	0.591163	0	0
66898	Baiap2l1	-0.951832	0.0297334	0.500331	-0.836536	0.0462726	0.590828	0	0
100862400	Gm37254	0.191224	0.553272	1.07071	-0.545233	0.0462909	0.590432	0	0
22174	Tyro3	-0.223055	0.67589	1.05221	1.11847	0.0463407	0.590437	0	0
56036	Ccnl2	0.119308	0.130586	0.93686	0.164928	0.0463801	0.590311	0	0
100505179	EZ_100505179	-0.0898762	0.802141	1.03116	-0.774623	0.0464497	0.590567	0	0
71532	Fam217b	-0.316004	0.0400065	0.588843	-0.296454	0.0466386	0.592339	0	0
17210	Mcl1	0.236849	0.0202308	0.405327	0.195906	0.0467285	0.592853	0	0
170740	Zfp287	-0.115266	0.207091	1.0152	0.189644	0.0467324	0.592274	0	0
218581	Depdc1b	-0.274344	0.0138205	0.325952	-0.207761	0.0467345	0.591673	0	0
70799	Cep192	-0.0575994	0.54872	1.07177	-0.207403	0.0467919	0.591774	0	0
69064	Fuom	-0.050592	0.66851	1.05609	-0.250571	0.0468069	0.591339	0	0
226695	Ifi205	0.673119	0.298008	1.06899	1.26629	0.0468418	0.591156	0	0
751864	Gm9733	-0.0182372	0.967094	1.0044	-0.962091	0.0468548	0.590696	0	0
234595	Slc38a7	0.210434	0.0992928	0.861424	0.2584	0.0468737	0.590313	0	0
217069	Trim25	0.221124	0.011956	0.302844	0.16512	0.0468951	0.589961	0	0
74558	Gvin1	1.14526	0.0208133	0.413539	0.951118	0.0469336	0.589826	0	0
106618	Wdr90	-0.0449903	0.731851	1.04223	-0.284074	0.0471022	0.591323	0	0
17449	Mdh1	-0.0907351	0.213264	1.02368	-0.152694	0.0471199	0.590925	0	0
59015	Nup160	0.0562091	0.656489	1.05576	-0.273418	0.0473184	0.592793	0	0
637515	Nlrp1b	-0.0729764	0.524084	1.07224	-0.244841	0.0475264	0.594776	0	0
210029	Metrnl	0.255671	0.16775	0.988108	0.380107	0.0479482	0.599427	0	0
18074	Nid2	0.12023	0.500557	1.07476	-0.38095	0.0481647	0.601506	0	0
20442	St3gal1	0.188406	0.215561	1.02567	0.315881	0.0481745	0.601001	0	0
100503104	Gm19557	-0.340861	0.614954	1.06455	-1.39857	0.0482926	0.601847	0	0
22030	Traf2	0.116611	0.140599	0.951165	0.16117	0.0483432	0.60185	0	0
268564	Zbtb1	-0.193611	0.0448207	0.622244	-0.189359	0.0483951	0.60187	0	0
100417831	Gm18853	1.30832	0.0067525	0.211232	0.983451	0.0485611	0.603307	0	0
100042856	Gm4070	1.39375	0.00719857	0.218899	0.930522	0.0485803	0.60292	0	0
212986	Scfd2	-0.0791916	0.257884	1.04985	-0.144831	0.0485814	0.602309	0	0
100628579	EZ_100628579	1.18638	0.00334405	0.130081	0.812579	0.0487543	0.603826	0	0
110094	Phka2	-0.014337	0.874148	1.01415	-0.19423	0.0488	0.603767	0	0
100862248	EZ_100862248	0.0189885	0.972635	1.00458	-1.20274	0.0488003	0.603147	0	0
19225	Ptgs2	0.832261	0.0465298	0.629203	0.820567	0.0488253	0.602834	0	0
15039	H2-T22	0.438189	0.0607712	0.702121	0.462691	0.0488501	0.602518	0	0
68808	1110046J04Rik	0.0442353	0.906803	1.01111	-0.83147	0.04886	0.602019	0	0
72091	Snhg7	-0.353757	0.222004	1.03374	-0.697916	0.0488756	0.601593	0	0
18670	Abcb4	-0.14948	0.0410251	0.594343	-0.142472	0.0488861	0.601103	0	0
71704	Arhgef3	-0.090799	0.540363	1.07098	0.311269	0.0489192	0.600892	0	0
26432	Plod2	-0.592286	0.332306	1.0813	1.2349	0.0490749	0.602187	0	0
29811	Ndrg2	-0.225359	0.00739345	0.221452	-0.152601	0.0490893	0.601746	0	0
216987	Utp6	-0.012303	0.820085	1.02777	-0.115853	0.0491491	0.601863	0	0
329727	Dennd2c	-0.2201	0.0296768	0.500082	-0.193411	0.0492439	0.602407	0	0
217700	Acot6	0.0760591	0.746077	1.03854	0.484523	0.0492483	0.601845	0	0
218613	Mier3	0.291014	0.0233266	0.441511	0.244633	0.0493201	0.602108	0	0
237615	Ankrd52	0.0246486	0.677896	1.05301	0.126765	0.0494628	0.603235	0	0
66336	Cenpp	-0.0885792	0.425774	1.08768	-0.231606	0.0495122	0.603222	0	0
72665	2810039B14Rik	-0.91688	0.0815726	0.79457	0.95013	0.0495262	0.602779	0	0
233726	Ipo7	0.00396697	0.956023	1.00669	-0.154207	0.0496715	0.603933	0	0
72486	Rnf219	-0.130667	0.0710229	0.759755	-0.143873	0.0496837	0.603468	0	0
76630	Stambpl1	-0.00782173	0.909331	1.01148	0.145791	0.0499033	0.60552	0	0
21807	Tsc22d1	0.274671	0.0775438	0.779406	0.30738	0.0500942	0.60722	0	0
228829	Phf20	-0.0284894	0.603629	1.06292	-0.116178	0.05034	0.609583	0	0
27225	Ddx24	0.253347	0.0084468	0.238682	0.174484	0.0503881	0.609548	0	0
217473	Ankmy2	-0.0366986	0.653984	1.05741	-0.171194	0.0503885	0.608938	0	0
223693	Tmem184b	0.049597	0.504171	1.07386	0.156478	0.0504808	0.609437	0	0
100861981	EZ_100861981	1.19661	0.0434859	0.611508	-0.96211	0.0505101	0.609176	0	0
70683	Utp20	0.0901368	0.637646	1.05856	-0.407692	0.0506055	0.609713	0	0
75302	Asxl2	-0.146683	0.13315	0.941161	-0.198141	0.0506355	0.60946	0	0
56772	Mllt11	0.183317	0.184924	1.00252	0.280675	0.0506373	0.608869	0	0
56066	Cxcl11	1.29724	0.0328931	0.527567	1.09941	0.0506923	0.608918	0	0
231380	Uba6	0.0363731	0.753521	1.03805	-0.246995	0.0507011	0.608414	0	0
100503704	Gm16861	-0.491156	0.191893	1.00616	0.74162	0.0507302	0.608153	0	0
66185	Virma	-0.0438879	0.740393	1.03994	-0.281815	0.050789	0.608248	0	0
102442	Dennd4a	-0.0242404	0.666094	1.0573	-0.118959	0.0510255	0.610469	0	0
231070	Insig1	0.280951	0.0290179	0.496661	0.244516	0.0510827	0.610543	0	0
239833	Lmln	0.0706206	0.554271	1.07005	0.250958	0.0511204	0.610384	0	0
21928	Tnfaip2	0.33665	0.055482	0.678296	0.342396	0.0512608	0.61145	0	0
108115	Slco4a1	-0.198902	0.0733456	0.769486	-0.219319	0.0513868	0.612343	0	0
16993	Lta4h	-0.0244978	0.727971	1.0434	-0.148241	0.0513898	0.611769	0	0
78651	Lsm6	-0.193221	0.0603942	0.700467	-0.200434	0.0514051	0.611342	0	0
13803	Enc1	-0.267853	0.0435317	0.610718	-0.254027	0.0515043	0.611914	0	0
16579	Kifap3	-0.0501173	0.674032	1.05412	-0.251225	0.0515102	0.611377	0	0
380713	Scarf1	0.354587	0.00664181	0.208313	0.229788	0.0515301	0.611007	0	0
67118	Bfar	-0.119827	0.0692159	0.754573	-0.128442	0.0516728	0.612093	0	0
67958	U2surp	0.0343338	0.666793	1.05701	-0.168384	0.0518726	0.613851	0	0
245638	Tbc1d8b	0.000865449	0.995412	1.00084	-0.318946	0.0520194	0.61498	0	0
227331	Gigyf2	0.00732005	0.958756	1.00691	-0.29996	0.0520196	0.614375	0	0
270627	Taf1	0.0300453	0.732259	1.04244	-0.185489	0.0520313	0.613908	0	0
213208	Il20rb	0.404834	0.0773853	0.779775	0.450996	0.0520408	0.613415	0	0
19248	Ptpn12	0.124063	0.0761967	0.778935	0.137457	0.0521386	0.613963	0	0
67742	Samsn1	0.141571	0.228355	1.0379	0.236226	0.0522759	0.614975	0	0
230082	Nol6	-0.0859356	0.467814	1.07869	-0.247137	0.0523138	0.614815	0	0
20439	Siah2	0.433392	0.0193338	0.395287	0.339852	0.0523181	0.614263	0	0
224893	Zfp959	0.200356	0.146902	0.958104	0.28039	0.0524268	0.614935	0	0
69550	Bst2	0.667987	0.0460303	0.629553	0.643199	0.0524276	0.614343	0	0
76559	Atg2b	-0.0122622	0.888332	1.01334	-0.184328	0.0524449	0.613945	0	0
72568	Lin9	0.105099	0.252743	1.04779	0.188231	0.0524875	0.613842	0	0
74114	Crot	-0.14738	0.417883	1.0851	-0.377036	0.0524975	0.61336	0	0
75710	Rbm12	-0.0370415	0.657549	1.05534	-0.175057	0.0526025	0.613986	0	0
20540	Slc7a7	0.510276	0.0307964	0.507527	0.436634	0.0527201	0.614759	0	0
384309	Trim56	0.245518	0.0117968	0.300718	0.177791	0.0528267	0.615403	0	0
208292	Zfp871	-0.156795	0.152884	0.968643	-0.220434	0.0530858	0.61782	0	0
319159	Hist1h4j	1.25892	0.0103715	0.274913	1.38645	0.0531756	0.618263	0	0
26372	Clcn6	-0.00747292	0.944717	1.00879	0.228217	0.0531769	0.617678	0	0
67605	Akt1s1	0.0443836	0.623139	1.06139	0.187174	0.0532933	0.61843	0	0
72162	Dhx36	0.00918732	0.895406	1.01263	-0.146709	0.053395	0.619009	0	0
21974	Top2b	-0.0120448	0.912867	1.01063	-0.231209	0.0535096	0.619738	0	0
239546	Zfp647	-0.348185	0.192386	1.0061	-0.501923	0.0535341	0.619421	0	0
209334	Gen1	-0.014185	0.877663	1.01333	-0.193266	0.0536605	0.620284	0	0
100503054	EZ_100503054	-0.111192	0.801442	1.0317	-1.02426	0.0536649	0.619736	0	0
12144	Blm	0.018703	0.839704	1.0223	-0.193702	0.0537519	0.620143	0	0
107723	Slc12a6	-0.0805014	0.217514	1.02843	-0.132077	0.0537895	0.619979	0	0
100628628	Mir5116	-0.314158	0.0640321	0.724428	-0.322941	0.0538728	0.620341	0	0
80795	Selenok	0.119105	0.0696212	0.755554	0.126735	0.0538787	0.619812	0	0
107045	Lars	0.0676879	0.696596	1.04822	-0.363126	0.0539136	0.619618	0	0
74843	Mss51	0.177599	0.576909	1.06534	-0.78672	0.0541292	0.620903	0	0
100043761	Gm14399	-0.0932169	0.632666	1.05984	-0.405367	0.0541539	0.620591	0	0
74241	Chpf	0.0334023	0.652121	1.05811	0.153095	0.0541573	0.620036	0	0
57370	B4galt3	0.091444	0.421524	1.08631	0.233591	0.054375	0.621934	0	0
240665	Ccnj	0.0115992	0.930696	1.00884	0.278141	0.0543873	0.62148	0	0
26356	Ing1	-0.250002	0.0442726	0.618938	-0.235208	0.0543957	0.620983	0	0
13115	Cyp27b1	0.826888	0.187869	0.998605	1.294	0.0544797	0.621349	0	0
434223	Gm1966	0.828312	0.00566608	0.187012	0.533532	0.054524	0.621262	0	0
100503578	EZ_100503578	0.494941	0.0672796	0.745677	0.502905	0.0545672	0.621163	0	0
57815	Spata5	0.0823853	0.373226	1.08535	0.190052	0.054636	0.621354	0	0
78394	Ddx52	0.0214274	0.719732	1.04599	-0.12414	0.0546514	0.620939	0	0
384763	Zfp667	-0.111785	0.492793	1.07642	-0.330102	0.0548996	0.623168	0	0
72033	Tsc22d2	0.0554382	0.529036	1.07285	0.180957	0.054902	0.622605	0	0
56707	Zfp111	-0.127715	0.151967	0.967435	-0.17626	0.0549634	0.622711	0	0
114741	Supt16	-0.0152474	0.888751	1.01295	-0.227354	0.0550416	0.623006	0	0
108155	Ogt	-0.0336396	0.880353	1.01389	-0.467617	0.0551305	0.623423	0	0
68477	Rmnd5a	-0.216342	0.0425586	0.607017	-0.20094	0.0552351	0.624016	0	0
76282	Gpt	-0.215259	0.230319	1.03934	-0.353351	0.0552531	0.623631	0	0
26371	Ciao1	0.0252917	0.680071	1.05148	-0.126154	0.0553532	0.624171	0	0
66482	Exoc2	-0.0258672	0.793732	1.03366	-0.205157	0.0553536	0.623588	0	0
74551	Pck2	0.444448	0.0109765	0.284651	0.310212	0.0555129	0.624794	0	0
240263	Fem1c	0.129785	0.220946	1.03203	0.212974	0.0556017	0.625206	0	0
546134	Gramd2	1.04064	0.143192	0.953629	1.38118	0.0557815	0.626638	0	0
231086	Hadhb	-0.141271	0.0527278	0.667793	-0.13828	0.0557861	0.626103	0	0
21356	Tapbp	0.300843	0.0659275	0.736139	0.314361	0.0558882	0.626661	0	0
64685	Nmi	0.497031	0.0460305	0.628838	0.465151	0.0559032	0.626241	0	0
100503773	EZ_100503773	0.162475	0.633764	1.05975	-0.740273	0.0559038	0.625662	0	0
217370	Cybc1	0.258722	0.0197245	0.399863	0.201503	0.05598	0.625929	0	0
66341	Eid3	-1.78907	0.00710054	0.218132	-0.903159	0.0559935	0.625496	0	0
226154	Lzts2	0.0951499	0.219853	1.03175	0.154289	0.0560444	0.625481	0	0
237782	Smcr8	0.145262	0.0366578	0.559487	0.130471	0.0561684	0.62628	0	0
81898	Sf3b1	0.0578889	0.690368	1.05019	-0.300669	0.0562132	0.626196	0	0
268281	Shprh	-0.0267257	0.787512	1.03377	-0.205436	0.0562211	0.625701	0	0
381260	Gm973	0.478692	0.42937	1.08713	1.08911	0.0562695	0.625659	0	0
68115	Maip1	0.0995291	0.176258	0.998934	0.145118	0.0564598	0.627191	0	0
223827	Gxylt1	-0.243189	0.0137723	0.325454	-0.176518	0.0564928	0.626976	0	0
226101	Myof	0.02151	0.903213	1.0122	-0.366951	0.0565383	0.626899	0	0
58523	Elp2	-0.031409	0.75223	1.03818	-0.205267	0.0566189	0.627212	0	0
18754	Prkce	0.438607	0.0232383	0.440534	0.347109	0.0566336	0.626794	0	0
15042	H2-T24	0.976994	0.0597391	0.697597	0.987577	0.0567637	0.627653	0	0
17260	Mef2c	-0.18133	0.0649854	0.731758	-0.187732	0.0568263	0.627766	0	0
101985	Usb1	0.185785	0.0959881	0.851877	0.214816	0.0569698	0.62877	0	0
54383	Phc2	0.168056	0.0475329	0.636303	0.159322	0.0569711	0.628205	0	0
237823	Pfas	0.00890748	0.944754	1.00874	-0.265861	0.0569883	0.627816	0	0
103551	Epop	0.0534256	0.751286	1.03832	0.341368	0.0570539	0.627961	0	0
217653	Mis18bp1	-0.0701464	0.413054	1.08312	-0.173839	0.0573865	0.631041	0	0
20743	Sptbn2	0.534688	0.113715	0.897512	0.657043	0.0574228	0.63086	0	0
17428	Mnt	-0.247651	0.0420054	0.602715	-0.226843	0.0574281	0.63034	0	0
217716	Mlh3	-0.0546729	0.55043	1.07161	-0.185752	0.0575471	0.631066	0	0
56619	Clec4e	0.517617	0.00801336	0.230235	0.340262	0.0576809	0.631955	0	0
80986	Ckap2	-0.167548	0.0651545	0.732285	-0.172385	0.0576992	0.631577	0	0
231834	Snx8	0.0351571	0.545221	1.07315	0.117493	0.0582088	0.636572	0	0
66841	Etfdh	0.0121502	0.821088	1.0272	-0.109478	0.0582208	0.636122	0	0
19696	Rel	0.412023	0.0069639	0.216713	0.264114	0.0582752	0.636136	0	0
99480	Dnttip2	0.106308	0.0748462	0.77438	0.113878	0.058348	0.63635	0	0
108156	Mthfd1	-0.00850433	0.962923	1.006	-0.375569	0.0583789	0.636106	0	0
100043125	Cd300ld5	-0.194187	0.751358	1.03817	-1.25461	0.0586165	0.638115	0	0
67201	Glod4	0.0049195	0.944671	1.00883	-0.144128	0.0586328	0.637712	0	0
67608	Narf	-0.326704	0.0413694	0.597885	-0.294023	0.058646	0.637276	0	0
100628612	Mir5113	0.0476334	0.854633	1.01864	-0.504371	0.0586491	0.636732	0	0
208836	Fanci	-0.00873034	0.945708	1.00895	-0.26241	0.0586787	0.636475	0	0
211488	Ado	0.0350881	0.607723	1.06154	0.138516	0.0587382	0.636543	0	0
74173	Rab10os	0.275133	0.0134694	0.321467	0.197245	0.058839	0.637059	0	0
21406	Tcf12	-0.0625285	0.262697	1.05158	-0.111103	0.058894	0.637078	0	0
14660	Gls	-0.0598018	0.349185	1.07991	-0.128123	0.0589956	0.6376	0	0
338364	Trim65	-0.0790783	0.4954	1.07467	-0.234668	0.0591864	0.639085	0	0
74355	Smchd1	0.118387	0.487145	1.07466	-0.345136	0.0593237	0.63999	0	0
242557	Atg4c	-0.108715	0.165941	0.984713	-0.151589	0.0593731	0.639945	0	0
218343	Ttc37	0.0888839	0.44692	1.08195	-0.235941	0.0595398	0.641164	0	0
319184	Hist1h2bk	1.55121	0.01573	0.35425	2.99789	0.0596583	0.641863	0	0
14594	Ggta1	-0.231776	0.0737347	0.770869	-0.244046	0.0598724	0.643588	0	0
230233	Elp1	-0.00679339	0.967798	1.00461	-0.342743	0.0599225	0.643548	0	0
230393	Focad	0.0129341	0.953383	1.00763	-0.453599	0.0599517	0.643284	0	0
101994	Champ1	-0.0438833	0.478131	1.07618	-0.124396	0.0600433	0.64369	0	0
69551	2310022B05Rik	-0.16617	0.16027	0.977198	-0.227114	0.060055	0.64324	0	0
434693	Mrto4-ps2	-0.144692	0.440254	1.08399	0.356267	0.0603096	0.645388	0	0
19691	Recql	-0.15107	0.192345	1.00633	-0.225787	0.0603573	0.645322	0	0
207304	Hectd1	0.00963449	0.948301	1.00866	-0.302537	0.0605175	0.646456	0	0
11655	Alas1	-0.0902236	0.378102	1.08219	-0.203019	0.0606333	0.647116	0	0
231668	Vsig10	-0.118074	0.182208	0.998189	-0.170038	0.0606502	0.64672	0	0
22026	Nr2c2	-0.245017	0.0287333	0.493201	-0.202685	0.060742	0.647121	0	0
66867	Hmg20a	-0.108963	0.0913374	0.832811	-0.122059	0.0607579	0.646715	0	0
15107	Hadh	-0.0640753	0.319697	1.08109	-0.126929	0.060758	0.646141	0	0
20448	St6galnac4	0.115396	0.246244	1.04397	0.194546	0.0607607	0.645596	0	0
27406	Abcf3	-0.0176055	0.822682	1.02587	-0.158496	0.0610158	0.647731	0	0
234594	Cnot1	-0.0375199	0.641887	1.05944	-0.162625	0.0614683	0.651379	0	0
110012	Tpgs1	-0.0978161	0.479886	1.07649	0.27244	0.0614909	0.651042	0	0
195522	Zfp691	0.121436	0.443882	1.08357	0.312878	0.0616073	0.651698	0	0
14794	Spsb2	-0.102959	0.305931	1.07331	-0.194475	0.0616118	0.651169	0	0
237775	Zfp867	0.300401	0.203006	1.01258	0.47225	0.0616579	0.651081	0	0
223752	Gramd4	-0.0394666	0.512906	1.07432	-0.119915	0.0617757	0.65175	0	0
236920	Stard8	-0.106038	0.446749	1.08219	-0.275069	0.061963	0.65315	0	0
16169	Il15ra	0.284964	0.164664	0.982489	0.395178	0.0620915	0.653928	0	0
50883	Chek2	-0.288141	0.0185664	0.388887	-0.214842	0.0623259	0.65582	0	0
72355	Cdpf1	0.0618158	0.645438	1.05931	-0.267639	0.0623335	0.655323	0	0
70791	Hars2	-0.199014	0.0132324	0.319633	-0.138967	0.0623833	0.655272	0	0
100043123	Cd300ld4	-0.784887	0.123277	0.915104	-0.928674	0.0624048	0.654922	0	0
110253	Triobp	0.0787266	0.375074	1.08283	0.173322	0.0624734	0.655067	0	0
27275	Nufip1	0.0815895	0.244032	1.04345	0.136422	0.0625307	0.655094	0	0
69721	Nkiras1	-0.00674133	0.999544	1.00046	0.258482	0.0625998	0.655244	0	0
244666	Sprtn	-0.00905341	0.925262	1.00796	0.192901	0.0626843	0.655555	0	0
77045	Bcl7a	-0.118143	0.1561	0.971047	-0.158781	0.0627825	0.656009	0	0
22284	Usp9x	0.0718241	0.580889	1.06335	-0.260214	0.0629598	0.657287	0	0
20910	Stxbp1	0.0552278	0.433701	1.08525	0.13966	0.0630183	0.657324	0	0
71131	Zfp689	0.0261279	0.8369	1.02294	0.255584	0.0630189	0.656758	0	0
215193	Diexf	-0.0744504	0.258878	1.04891	-0.128376	0.0631584	0.657639	0	0
11640	Akap1	-0.0444315	0.61224	1.06339	-0.174258	0.0631589	0.657072	0	0
213012	Abhd10	0.2044	0.117781	0.906319	0.245799	0.0632683	0.657639	0	0
14455	Gas5	0.0563802	0.566471	1.06762	0.200804	0.0632879	0.657271	0	0
22021	Tpst1	0.325007	0.0306651	0.506756	0.269866	0.0632951	0.656775	0	0
211255	Kbtbd7	-0.216531	0.0545596	0.6795	-0.205572	0.063316	0.656423	0	0
110948	Hlcs	-0.187019	0.0493258	0.645871	-0.172554	0.063765	0.660506	0	0
13605	Ect2	-0.0555621	0.371618	1.08806	-0.122335	0.0637945	0.66024	0	0
56644	Clec7a	-0.147394	0.127565	0.929093	-0.182295	0.0638258	0.659993	0	0
75317	Parpbp	-0.160061	0.0589707	0.694718	-0.155385	0.0639506	0.660713	0	0
217718	Nek9	-0.125618	0.0608012	0.701791	-0.123649	0.0640397	0.661062	0	0
19339	Rab3a	-0.208472	0.141208	0.952058	-0.263885	0.0640737	0.660843	0	0
74360	Cep57	-0.0512855	0.464973	1.07774	-0.138325	0.0641837	0.661407	0	0
72554	Utp14a	-0.0142868	0.833913	1.0241	-0.135863	0.0642235	0.661248	0	0
100382	AW011738	1.32851	0.0748078	0.774652	1.37498	0.0642308	0.660754	0	0
69303	1700001G11Rik	0.332694	0.493851	1.07618	0.92353	0.0644131	0.66206	0	0
69719	Cad	0.0263496	0.920724	1.00843	-0.5315	0.0644858	0.662238	0	0
13368	Dffb	0.0290807	0.79531	1.03302	-0.222874	0.0645126	0.661945	0	0
16656	Hivep3	0.217887	0.224635	1.03553	0.34619	0.0646068	0.662344	0	0
66423	Coprs	-0.095669	0.35195	1.08065	-0.199494	0.0646993	0.662724	0	0
243983	Zdhhc13	0.143479	0.045201	0.62391	0.129883	0.064714	0.662309	0	0
338350	Acad12	-0.277089	0.136354	0.943224	-0.345724	0.0647436	0.662045	0	0
266614	Ly6g5b	-0.108608	0.804191	1.03059	-0.802314	0.0649687	0.66378	0	0
236266	Alms1	-0.0913742	0.517015	1.07466	-0.280428	0.0649727	0.663254	0	0
227298	Retreg2	-0.181144	0.0290981	0.496615	-0.147925	0.0650216	0.663187	0	0
56436	Adrm1	0.138589	0.0475414	0.635708	0.126911	0.0650372	0.662781	0	0
66132	1110008L16Rik	-0.128148	0.106494	0.878719	-0.147958	0.0650475	0.662322	0	0
13121	Cyp51	0.144191	0.0791443	0.787565	0.152209	0.0650657	0.661943	0	0
20650	Sntb2	0.0660748	0.585945	1.06415	0.239041	0.0651284	0.662019	0	0
24132	Zfp53	-0.163153	0.0708202	0.758942	-0.165151	0.0653407	0.663613	0	0
106248	Qtrt2	0.0199959	0.784673	1.03457	0.14398	0.0655374	0.665046	0	0
223433	Otulinl	-0.191065	0.0588267	0.696446	-0.183548	0.0656763	0.665891	0	0
71934	Car13	0.262845	0.11008	0.886932	0.305167	0.0657505	0.666078	0	0
71701	Pnpt1	0.363601	0.0281408	0.488631	0.293822	0.0657912	0.665928	0	0
11622	Ahr	0.109027	0.719419	1.04617	-0.596672	0.065885	0.666313	0	0
19153	Prx	0.774226	0.0945943	0.848304	0.876155	0.0660303	0.667218	0	0
27279	Tnfrsf12a	0.399835	0.0857504	0.814731	0.428821	0.0662001	0.66837	0	0
15353	Hmg20b	-0.0947635	0.205651	1.01312	0.141076	0.0664137	0.66996	0	0
66725	Lrrk2	-0.0266095	0.77103	1.03597	-0.18052	0.0666543	0.671822	0	0
56399	Akap8	-0.0719053	0.209407	1.01822	-0.109117	0.0666927	0.671643	0	0
24068	Sra1	0.0496063	0.442977	1.08379	0.12483	0.0667049	0.671201	0	0
230967	Cep104	0.0110543	0.840195	1.02207	0.107679	0.0667714	0.671305	0	0
67035	Dnajb4	0.33658	0.0221487	0.431486	0.25578	0.0668143	0.671172	0	0
100040213	Gm2666	1.47023	0.00840752	0.238133	0.879602	0.0668367	0.670834	0	0
21955	Tnnt1	0.601167	0.26348	1.0519	-0.969543	0.0668576	0.670481	0	0
14958	H1f0	0.451387	0.0373681	0.565286	0.387049	0.0669492	0.670838	0	0
72016	Tedc2	0.122995	0.184472	1.00234	0.173751	0.0669515	0.6703	0	0
665596	Hist1h2bq	0.807202	0.109091	0.885513	1.29962	0.06704	0.670624	0	0
74682	Wdr35	0.0296524	0.793914	1.03356	-0.223199	0.0670643	0.670307	0	0
68017	Mrm2	-0.117892	0.34437	1.08036	-0.236138	0.0671824	0.670926	0	0
68472	Tmem126b	-0.0720316	0.446468	1.08326	-0.181396	0.0674271	0.672809	0	0
319601	Zfp653	0.156018	0.174972	0.998258	0.215457	0.0674969	0.672944	0	0
414095	B130034C11Rik	-0.237454	0.43952	1.08441	-0.584337	0.0676181	0.673591	0	0
212153	Ccdc191	0.0213363	0.818132	1.0293	-0.181313	0.0677217	0.674062	0	0
100048895	9330020H09Rik	0.0944912	0.714803	1.04733	0.50772	0.0677838	0.674119	0	0
100503469	Gm19710	0.87502	0.0667348	0.74101	0.920053	0.0678979	0.674693	0	0
100628569	EZ_100628569	0.0390696	0.93447	1.00909	-0.982587	0.0681331	0.676468	0	0
16478	Jund	0.165756	0.323688	1.08085	0.322443	0.0682052	0.676623	0	0
231279	Guf1	-0.00139585	0.983704	1.00168	-0.133214	0.0685149	0.679132	0	0
18115	Nnt	-0.123422	0.194969	1.00773	-0.178345	0.0685334	0.678753	0	0
67726	Fam114a2	-0.0987576	0.153645	0.969363	-0.128722	0.0685454	0.67831	0	0
78802	Ttc30a1	0.2333	0.361335	1.08229	-0.489417	0.0685825	0.678116	0	0
217039	Ggnbp2	-0.0574068	0.326206	1.08083	-0.111807	0.0687352	0.679065	0	0
68260	Trmt12	-0.124226	0.374395	1.08322	-0.264733	0.0687756	0.678903	0	0
16818	Lck	0.450197	0.0304961	0.507463	0.355193	0.0688386	0.678965	0	0
67307	Pbld2	0.82551	0.109102	0.885001	0.93124	0.068844	0.678459	0	0
654799	EZ_654799	-0.0345169	0.939148	1.00815	-0.777889	0.0689239	0.678687	0	0
100503793	LOC100503793	-0.193304	0.468645	1.07812	0.503199	0.0689859	0.67874	0	0
100502897	Gm12854	-0.474295	0.167827	0.98759	-0.527573	0.0690627	0.678937	0	0
252903	Ap1s3	0.112544	0.157346	0.970234	0.14826	0.0691024	0.67877	0	0
224020	Pi4ka	-0.0279593	0.840259	1.02194	-0.271546	0.0691274	0.678458	0	0
67971	Tppp3	-0.163386	0.735335	1.04101	0.920939	0.0695159	0.681711	0	0
16402	Itga5	0.532121	0.0237853	0.448774	0.408779	0.0695228	0.681221	0	0
74383	Ubap2l	0.00773381	0.936684	1.00848	-0.19043	0.0695494	0.680924	0	0
71449	Mettl13	-0.11539	0.14208	0.953114	-0.145282	0.0695789	0.680656	0	0
67492	Zfand4	-0.136111	0.245214	1.04478	-0.220193	0.0697816	0.682081	0	0
67876	Coq10b	0.37937	0.0134947	0.321432	0.257302	0.0698577	0.682268	0	0
100503974	EZ_100503974	-0.0567878	0.751301	1.03822	-0.347611	0.0698665	0.681797	0	0
56149	Grasp	0.148569	0.532737	1.07255	0.446376	0.0699442	0.681998	0	0
70925	Cdkn2aip	-0.054497	0.525632	1.07266	-0.164851	0.0699792	0.681785	0	0
75135	4930526I15Rik	0.42494	0.0771334	0.779204	0.429884	0.0700412	0.681833	0	0
15481	Hspa8	0.518544	0.0356272	0.555072	0.434949	0.070069	0.68155	0	0
67211	Armc10	-0.13411	0.0745936	0.774442	-0.135121	0.0701133	0.681426	0	0
107375	Slc25a45	-0.182165	0.148447	0.960857	-0.231738	0.0701732	0.681455	0	0
12053	Bcl6	0.265331	0.0255999	0.469697	0.206287	0.0701816	0.680984	0	0
245828	Trappc1	-0.156818	0.125181	0.92125	-0.186757	0.070281	0.681395	0	0
67109	Zfp787	-0.0294344	0.72965	1.04269	0.1632	0.07054	0.683352	0	0
226139	Cox15	0.0475317	0.497302	1.07393	0.134383	0.0705827	0.683214	0	0
13669	Eif3a	0.00877468	0.958968	1.00696	-0.332461	0.070605	0.682877	0	0
17217	Mcm4	0.0239572	0.831335	1.02429	-0.218659	0.0706683	0.682936	0	0
15373	Hmx3	0.0109191	0.974716	1.00439	0.655527	0.0707023	0.682714	0	0
751556	Mir682	0.149272	0.578001	1.06408	0.50867	0.0709021	0.684091	0	0
99686	AI606473	0.59379	0.274954	1.05856	1.01688	0.0710347	0.684818	0	0
18293	Ogdh	-0.0782736	0.382482	1.08359	-0.171098	0.0711018	0.684913	0	0
71745	Cul2	-0.048702	0.423881	1.08655	-0.116161	0.0711051	0.684394	0	0
19654	Rbm6	0.0227018	0.703036	1.04726	-0.114915	0.0712325	0.685069	0	0
239839	Ccdc14	-0.068963	0.506179	1.07413	-0.199179	0.0712336	0.684529	0	0
71702	Cdc5l	-0.0371331	0.75518	1.03688	-0.230346	0.0712765	0.684391	0	0
140742	Sesn1	-0.40864	0.117573	0.90646	-0.474647	0.0712779	0.683856	0	0
64008	Aqp9	1.38603	0.114254	0.898807	1.54389	0.0712987	0.683508	0	0
15275	Hk1	-0.101539	0.558412	1.06874	-0.333689	0.0716107	0.685949	0	0
53609	Clasrp	0.248791	0.0240538	0.450999	0.189576	0.0717447	0.686683	0	0
319710	Frmd6	0.184804	0.132318	0.940275	0.223655	0.0719418	0.688019	0	0
12211	Birc6	-0.0150218	0.923818	1.00813	-0.305017	0.071997	0.687997	0	0
246278	Cd207	0.478031	0.117	0.903208	0.538594	0.072215	0.689529	0	0
192678	Rassf3	-0.340216	0.0327771	0.527118	-0.275029	0.0722909	0.689704	0	0
320714	Trappc11	-0.011113	0.91123	1.01087	-0.192343	0.0722962	0.689204	0	0
268567	Tmem229b	0.154708	0.204357	1.01257	0.226826	0.072309	0.688778	0	0
246779	Il27	0.838086	0.0625829	0.716832	0.798874	0.0723123	0.688262	0	0
235493	Fam214a	-0.118337	0.531884	1.07209	-0.357353	0.0724444	0.68897	0	0
100041979	Gm3604	-0.406273	0.115407	0.90136	-0.455085	0.0724504	0.68848	0	0
320011	Uggt1	0.0466883	0.828876	1.02474	-0.417584	0.0725187	0.688582	0	0
16409	Itgam	-0.0358578	0.884011	1.01275	-0.475316	0.072674	0.68951	0	0
18550	Furin	0.0981588	0.322527	1.08089	0.186499	0.0727371	0.689562	0	0
624582	Morf4l1-ps1	0.064078	0.550248	1.07161	-0.201478	0.0727544	0.689179	0	0
20352	Sema4b	0.2262	0.204708	1.01138	0.330657	0.072811	0.68917	0	0
19082	Prkag1	-0.109704	0.224092	1.03542	-0.166948	0.0731248	0.691593	0	0
72416	Lrpprc	0.0773596	0.718759	1.04559	-0.413601	0.0731325	0.69112	0	0
231866	Zfp12	0.0480997	0.577618	1.06419	-0.163256	0.0731956	0.69117	0	0
19252	Dusp1	1.18035	0.0896407	0.824873	1.25573	0.0732341	0.690988	0	0
65970	Lima1	0.309191	0.0197982	0.400679	0.222865	0.0733199	0.691253	0	0
71710	Lrrcc1	-0.0823731	0.355633	1.08116	-0.16821	0.073416	0.691613	0	0
100503924	Fcor	-0.566564	0.29634	1.06974	-0.956728	0.0734339	0.691238	0	0
109032	Sp110	0.444665	0.0404538	0.592515	0.375507	0.0734723	0.691055	0	0
72421	Ttc30b	-0.68225	0.0184048	0.386179	-0.474586	0.0736069	0.691778	0	0
328186	Gm10336	0.00664573	0.973714	1.00457	-0.384915	0.0736333	0.691482	0	0
235134	Nfrkb	-0.0739721	0.50744	1.07452	-0.212625	0.0737524	0.692058	0	0
107767	Scamp1	-0.0582526	0.358669	1.08188	-0.118937	0.0738259	0.692204	0	0
240880	Scyl3	0.12263	0.0565008	0.682395	0.11289	0.0742514	0.695649	0	0
78506	Micu3	-0.00536385	0.966044	1.00409	0.241376	0.0743165	0.695714	0	0
100044193	Gm20939	0.176335	0.0851415	0.813461	0.183468	0.0743937	0.695892	0	0
229841	Cenpe	0.00710705	0.962463	1.00657	-0.290167	0.0744085	0.695487	0	0
246256	Fcgr4	0.51898	0.0497612	0.648031	0.4539	0.0745108	0.695899	0	0
68920	1110065P20Rik	-0.0239617	0.838604	1.02242	0.220591	0.0747173	0.697284	0	0
106021	Topors	0.0436215	0.465634	1.0776	0.112756	0.0749961	0.699341	0	0
242785	Klhl21	-0.207512	0.0955764	0.850112	-0.221312	0.075324	0.701851	0	0
226409	Zranb3	-0.118625	0.294096	1.06613	-0.209018	0.0753444	0.701495	0	0
16518	Kcnj2	-0.264268	0.13535	0.943355	-0.321264	0.0753883	0.701358	0	0
100502777	Gm38422	0.108054	0.777724	1.03567	-0.720129	0.0754043	0.700962	0	0
22648	Zfp11	0.0182937	0.916554	1.00958	0.331653	0.0754252	0.700611	0	0
19261	Sirpa	-0.125853	0.0546232	0.67888	-0.11483	0.0756046	0.701733	0	0
19679	Pitpnm2	-0.0885298	0.361919	1.0808	0.180343	0.0756901	0.701982	0	0
78885	Coro7	-0.00379921	0.973188	1.00463	-0.215222	0.0757606	0.702091	0	0
12847	Copa	0.00048489	0.99816	1.00083	-0.401555	0.0757861	0.701784	0	0
117592	B3galt6	0.07976	0.328942	1.07826	0.149718	0.0760319	0.703516	0	0
241452	Dhrs9	0.158109	0.089582	0.825602	0.165699	0.0761765	0.704309	0	0
234736	Rfwd3	-0.0767941	0.287056	1.06708	-0.133759	0.0761888	0.703879	0	0
212728	Tarbp1	-0.0409359	0.832825	1.02434	-0.368429	0.0764036	0.705318	0	0
52184	Odf2l	0.294224	0.00360164	0.137863	0.156534	0.076424	0.704963	0	0
22385	Baz1b	-0.0167769	0.896001	1.01264	-0.244032	0.076508	0.705194	0	0
67442	Retsat	-0.0582794	0.292069	1.06848	-0.102143	0.07675	0.70688	0	0
100042503	Ndufb4b	-0.158276	0.69507	1.04856	-0.727134	0.0768437	0.707199	0	0
18082	Nipsnap1	-0.195696	0.052624	0.668599	-0.173516	0.0768447	0.706664	0	0
319155	Hist1h4c	0.412084	0.443641	1.08364	1.93286	0.0769921	0.707476	0	0
56715	Rabgef1	0.241191	0.0262222	0.476012	0.182507	0.0771588	0.708463	0	0
75735	Pank1	-0.248637	0.0247277	0.459321	-0.184121	0.0771731	0.708051	0	0
66925	Sdhd	-0.114357	0.126629	0.925083	-0.134251	0.0775721	0.711167	0	0
19386	Ranbp2	0.0895717	0.42788	1.08864	-0.211274	0.0776348	0.711196	0	0
66549	Aggf1	-0.0868884	0.285745	1.06618	-0.149418	0.0777757	0.711942	0	0
28010	Miip	-0.177983	0.0304299	0.507066	-0.138054	0.0777855	0.711488	0	0
26426	Nubp2	-0.07252	0.193705	1.00816	-0.100844	0.0778997	0.711988	0	0
72322	Xpo5	-0.0557549	0.692693	1.04999	-0.265933	0.0779975	0.712337	0	0
21933	Tnfrsf10b	0.0811268	0.433535	1.08506	0.189487	0.078012	0.711927	0	0
64209	Herpud1	0.491199	0.0460572	0.628486	0.423286	0.0782052	0.713146	0	0
15162	Hck	0.269221	0.127913	0.931062	0.31535	0.0783365	0.713799	0	0
73233	Zfp942	-0.0380989	0.729445	1.04302	-0.204353	0.0784606	0.714386	0	0
240087	Mdc1	-0.0618829	0.637049	1.05889	-0.246675	0.0784843	0.714058	0	0
100038522	Dnmt3aos	-0.0139884	0.95587	1.00679	0.46411	0.0788861	0.717168	0	0
320473	Heatr5b	-0.00591979	0.977138	1.00344	-0.390942	0.0789086	0.716828	0	0
17907	Mylpf	0.12251	0.638401	1.05835	0.469074	0.0791108	0.718119	0	0
19765	Ralbp1	-0.149466	0.0273569	0.482715	-0.113547	0.0791175	0.717635	0	0
66756	Cfap97	-0.0758923	0.446102	1.08303	-0.18418	0.079254	0.718329	0	0
224170	Dzip3	0.044844	0.743207	1.0395	0.25506	0.0792728	0.717956	0	0
214669	L3mbtl2	-0.131663	0.0404102	0.592601	-0.109075	0.0793874	0.71845	0	0
74665	Drc3	0.0531073	0.885016	1.01293	0.634289	0.0793881	0.717914	0	0
50754	Fbxw7	0.139622	0.052438	0.668361	0.122803	0.0794338	0.717784	0	0
100041925	Gm14586	-0.401149	0.256507	1.04888	0.626499	0.0794433	0.717328	0	0
100504661	Gm20337	0.0182244	0.967851	1.00449	0.874432	0.0795096	0.717385	0	0
56459	Sae1	-0.102008	0.116183	0.90155	-0.115199	0.0795527	0.717233	0	0
70497	Arhgap17	-0.0630665	0.516931	1.07468	-0.180819	0.0795575	0.716737	0	0
15061	Ifi44l	1.23625	0.0853216	0.811945	1.25436	0.0797324	0.717772	0	0
241274	Pnpla7	-0.111743	0.430107	1.08647	-0.261069	0.0797771	0.717634	0	0
241112	Catip	-1.31034	0.0315026	0.515619	-0.886038	0.0799377	0.718538	0	0
75284	Bcdin3d	0.218779	0.146729	0.958539	0.264521	0.0799544	0.718149	0	0
286940	Flnb	0.553521	0.0177606	0.378629	0.384081	0.0799833	0.717869	0	0
76763	Mospd2	-0.0662468	0.360544	1.08154	-0.132398	0.0800037	0.717515	0	0
11991	Hnrnpd	0.0531682	0.452093	1.08093	0.130579	0.0802384	0.719081	0	0
71989	Rpusd4	-0.102665	0.123619	0.916507	-0.117961	0.0803171	0.719247	0	0
30046	Zfp292	-0.0988456	0.261403	1.05096	-0.160606	0.080331	0.718834	0	0
218629	Dhx29	-0.0229216	0.83175	1.02407	-0.201488	0.0803587	0.718544	0	0
319152	Hist1h3h	1.16837	0.0768059	0.777863	-3.52688	0.0804961	0.719234	0	0
67299	Dock7	0.0449908	0.797491	1.03261	-0.328249	0.0804987	0.718721	0	0
18139	Zfp638	-0.00695717	0.959699	1.00667	-0.257943	0.0805042	0.718234	0	0
213389	Prdm9	0.107241	0.43652	1.08595	0.251759	0.080525	0.717885	0	0
18968	Pola1	0.0456658	0.754108	1.03755	-0.272766	0.080539	0.717475	0	0
71770	Ap2b1	0.0784478	0.599912	1.06293	-0.2784	0.080624	0.717697	0	0
72194	Fbxl20	-0.435465	0.01296	0.318184	-0.279249	0.0806836	0.717694	0	0
276919	Gemin4	-0.0545956	0.512211	1.07381	-0.153967	0.0808086	0.718272	0	0
18720	Pip5k1a	0.154175	0.0857919	0.814479	0.156271	0.0808581	0.718179	0	0
107197	Uqcc3	-0.198566	0.128003	0.930588	-0.229188	0.080906	0.718071	0	0
68229	Spindoc	0.00701251	0.95453	1.00698	0.225565	0.081007	0.718434	0	0
434178	Zfp141	-0.188712	0.0419329	0.602395	-0.156364	0.0810108	0.717936	0	0
67039	Rbm25	-0.0118061	0.905787	1.01111	-0.186363	0.081038	0.717645	0	0
15194	Htt	-0.00549651	0.969173	1.0043	-0.266	0.0811634	0.718224	0	0
70617	Fam241a	0.291018	0.0663963	0.738621	0.269152	0.0813632	0.71946	0	0
106369	Ypel1	-0.0309324	0.962345	1.00653	-1.41944	0.081591	0.720942	0	0
53602	Hpcal1	0.0102023	0.86873	1.01504	0.114157	0.0816183	0.720651	0	0
56376	Pdlim5	0.159895	0.0693306	0.755136	0.151814	0.0816938	0.720785	0	0
231430	Cox18	0.192693	0.14707	0.958678	0.233274	0.081723	0.720511	0	0
68927	Ptcd2	-0.12729	0.105837	0.877533	-0.137224	0.0818849	0.721407	0	0
664987	Gm14393	-0.116458	0.851569	1.01955	-0.997835	0.0819041	0.721045	0	0
74025	Nphp3	-0.0891145	0.279375	1.06024	-0.146986	0.0820005	0.721363	0	0
23912	Rhof	0.332269	0.0293807	0.49719	0.252784	0.0820076	0.720896	0	0
207352	Sec23ip	0.0158273	0.837346	1.02276	-0.143239	0.082036	0.720616	0	0
231841	Brat1	-0.0108398	0.90066	1.01294	-0.16163	0.0821493	0.721082	0	0
109242	Kif24	-0.109103	0.298228	1.0685	-0.190263	0.0821818	0.720838	0	0
56515	Rnf138	-0.00135694	0.986897	1.00127	0.152333	0.0823988	0.722212	0	0
227525	Dclre1c	0.342086	0.0522529	0.668848	0.300898	0.0824605	0.722224	0	0
56812	Dnajb2	-0.0722326	0.519792	1.07336	0.201831	0.0824745	0.721818	0	0
66454	Nmnat1	0.208052	0.0533317	0.671184	0.180203	0.0824871	0.7214	0	0
78689	Naa35	-0.0780597	0.242476	1.04613	-0.119639	0.0827302	0.722998	0	0
22290	Uty	-0.0345991	0.730751	1.0429	-0.186142	0.0827725	0.72284	0	0
22589	Atrx	0.0434293	0.623403	1.06109	-0.163523	0.0829561	0.723914	0	0
214764	Edrf1	-0.0532605	0.487888	1.07412	-0.140997	0.0829821	0.723613	0	0
17688	Msh6	-0.120354	0.47142	1.07808	-0.30599	0.0831172	0.724264	0	0
12571	Cdk6	0.0211486	0.751103	1.0383	0.123299	0.0832311	0.724728	0	0
246694	Hps5	0.0718941	0.465267	1.07801	-0.179699	0.0834807	0.726373	0	0
620913	Gm12185	0.871187	0.174458	0.997225	1.17362	0.0835633	0.726564	0	0
72338	Wdr89	-0.0883203	0.320298	1.08037	0.159933	0.0836218	0.726544	0	0
545085	Wdr70	0.0435074	0.522916	1.07278	-0.124236	0.083784	0.727425	0	0
66237	Atp6v1g2	-0.372752	0.191651	1.00709	0.485799	0.083833	0.727323	0	0
66367	2310022A10Rik	0.0278214	0.722525	1.04472	0.143918	0.0839509	0.727291	0	0
71801	Plekhf2	0.158593	0.121537	0.912939	0.177552	0.0840668	0.727768	0	0
56322	Timm22	-0.0890489	0.350503	1.08009	-0.17063	0.0842306	0.728658	0	0
72749	Tonsl	-0.0718431	0.498471	1.07433	-0.193012	0.0844157	0.729732	0	0
12417	Cbx3	-0.102913	0.22341	1.03466	-0.150083	0.0844528	0.729526	0	0
22691	Zscan2	-0.0461095	0.803629	1.03064	0.336341	0.0844658	0.729112	0	0
28088	Rtcb	-0.0471374	0.368587	1.08662	-0.094739	0.0845398	0.729225	0	0
67097	Rps10	-0.0318237	0.701837	1.04808	0.152911	0.0846113	0.729315	0	0
230676	Szt2	-0.100902	0.476152	1.07658	-0.258643	0.0847382	0.729883	0	0
72886	Yju2	-0.0221194	0.7545	1.03714	0.127676	0.0848807	0.730585	0	0
665931	Rplp2-ps1	-0.123628	0.254603	1.05078	0.192723	0.0848846	0.730093	0	0
15502	Dnaja1	0.366577	0.0463416	0.628786	0.308944	0.0849598	0.730215	0	0
21888	Tle4	0.0988341	0.196187	1.00881	0.134872	0.0850068	0.730094	0	0
237940	Aoc2	0.453092	0.0353906	0.552823	0.357055	0.0850082	0.729583	0	0
328035	Fads6	0.0398693	0.865194	1.01507	0.420697	0.0850455	0.729379	0	0
14148	Fdx1	0.0859587	0.536879	1.07134	0.248485	0.0851874	0.730073	0	0
94246	Arid4b	0.00387308	0.964535	1.00523	-0.159811	0.0852077	0.729724	0	0
73288	Vps50	0.0305029	0.562293	1.06815	-0.0958261	0.0855459	0.732097	0	0
71643	Zgrf1	-0.0478618	0.450858	1.08164	-0.114593	0.0857673	0.733467	0	0
76303	Osbp	-0.0294908	0.537759	1.07078	-0.0868764	0.0857687	0.732955	0	0
29808	Mga	0.0339344	0.754621	1.03718	-0.199392	0.085787	0.732588	0	0
56273	Pex14	0.0179736	0.776616	1.03557	0.1152	0.0858217	0.732361	0	0
234699	Edc4	0.0586097	0.726465	1.04374	-0.306652	0.0858342	0.731946	0	0
100502705	EZ_100502705	-0.224734	0.228863	1.03746	-0.333136	0.0860123	0.732943	0	0
72748	Hdhd3	-0.123442	0.404763	1.08392	-0.261846	0.0860669	0.732886	0	0
12177	Bnip3l	-0.126526	0.210403	1.01811	-0.177389	0.0862408	0.733844	0	0
21648	Dynlt1b	-0.114024	0.402109	1.08433	-0.244137	0.0863072	0.733888	0	0
13170	Dbp	-0.630154	0.00292947	0.119381	-0.302904	0.0863522	0.733749	0	0
235323	Usp28	-0.0554425	0.486771	1.07463	-0.144093	0.0864363	0.733942	0	0
15007	H2-Q10	0.442104	0.0594119	0.69581	0.391802	0.0865071	0.734022	0	0
68703	Rere	-0.211665	0.0229133	0.438536	-0.150782	0.0865946	0.734244	0	0
231717	Pheta1	0.0400972	0.741555	1.0395	0.21851	0.0868109	0.735557	0	0
76500	Ip6k2	0.297063	0.00964027	0.263699	0.177028	0.0871162	0.737621	0	0
22365	Vps45	-0.0570235	0.42576	1.08787	-0.128212	0.0873716	0.73926	0	0
382117	Tcaim	0.0158852	0.849011	1.02026	-0.150142	0.0875162	0.73996	0	0
320506	Lmbrd2	-0.0238041	0.753786	1.03794	0.138703	0.0876633	0.74068	0	0
212163	8030462N17Rik	0.0894241	0.203182	1.01093	0.122294	0.0878403	0.741652	0	0
110821	Pcca	-0.0192374	0.827736	1.02534	-0.159989	0.087983	0.742334	0	0
272589	Tbcel	-0.0717571	0.287113	1.06697	-0.118965	0.087995	0.741911	0	0
17868	Mybpc3	0.898715	0.112884	0.896265	1.19749	0.0882015	0.743128	0	0
67204	Eif2s2	0.139588	0.0541703	0.676762	0.12106	0.0882114	0.742689	0	0
67300	Cltc	0.111307	0.661041	1.05557	-0.461285	0.0882788	0.742734	0	0
227699	Nup188	0.0247539	0.889218	1.0129	-0.323642	0.0883002	0.742392	0	0
75870	Tcam1	-0.299368	0.0422377	0.603878	0.236201	0.0883584	0.74236	0	0
76580	Mib2	0.0958726	0.479539	1.07631	0.240794	0.0883928	0.742127	0	0
54122	Uevld	-0.164905	0.214885	1.02408	-0.232412	0.0883994	0.741662	0	0
68728	Trp53inp2	0.114264	0.379388	1.08251	0.227967	0.0884713	0.741746	0	0
78611	Btbd19	0.18921	0.0876993	0.820879	0.186771	0.0885893	0.742215	0	0
71998	Slc25a35	-0.367807	0.0867308	0.818206	-0.345957	0.0886161	0.741919	0	0
232449	Dera	0.0553035	0.380568	1.08381	0.111344	0.0887517	0.742535	0	0
240174	Thada	0.0873789	0.562559	1.06832	-0.27294	0.0887888	0.742326	0	0
12894	Cpt1a	-0.232161	0.107481	0.882007	-0.245782	0.0888048	0.741941	0	0
14376	Ganab	0.0101116	0.951332	1.00857	-0.301141	0.0888062	0.741436	0	0
100503647	EZ_100503647	-0.118545	0.861096	1.01703	1.20594	0.0888521	0.741302	0	0
24061	Smc1a	0.0283938	0.857257	1.01873	-0.28648	0.0889044	0.741221	0	0
27368	Tbl2	-0.153612	0.0910041	0.831036	-0.153676	0.0890266	0.741723	0	0
329877	Dennd4c	0.0472481	0.697002	1.04791	-0.22027	0.0893767	0.744121	0	0
67452	Pnpla8	-0.100699	0.0950347	0.850344	-0.101679	0.0895524	0.745066	0	0
93691	Klf7	0.137057	0.365069	1.08345	0.271135	0.0896849	0.74565	0	0
70508	Bbx	-0.061884	0.376408	1.08199	-0.124293	0.0897149	0.745381	0	0
19057	Ppp3cc	0.0420264	0.618214	1.06282	0.149196	0.089793	0.745512	0	0
68691	Kansl1l	0.429861	0.0520417	0.666857	0.365096	0.0898503	0.745471	0	0
12748	Clk2	0.070135	0.414788	1.08553	0.15236	0.0899123	0.745469	0	0
269854	Nat14	0.379498	0.138192	0.943405	0.428428	0.0899847	0.745552	0	0
20353	Sema4c	-0.0900812	0.493826	1.07632	-0.23265	0.0900432	0.745521	0	0
18005	Nek2	-0.13798	0.0966596	0.855302	-0.140377	0.0902643	0.746834	0	0
22390	Wee1	-0.188516	0.0317435	0.517441	-0.141392	0.0905441	0.748632	0	0
100040531	Dynlt1f	-0.0673591	0.687698	1.04919	-0.298179	0.0906905	0.749324	0	0
23805	Apc2	-0.0590444	0.893292	1.01283	0.758275	0.0907632	0.749407	0	0
15204	Herc2	0.0339511	0.822045	1.02657	-0.273157	0.0907704	0.74895	0	0
15018	H2-Q7	0.764785	0.0488434	0.642363	0.626782	0.0908112	0.74877	0	0
53975	Ddx20	0.0237717	0.660813	1.05591	-0.0970785	0.0910609	0.750312	0	0
18744	Pja1	-0.107446	0.166702	0.986299	-0.132445	0.0915648	0.753945	0	0
99152	Anapc2	-0.107467	0.381614	1.0837	-0.216756	0.0916715	0.754304	0	0
104662	Tsr1	-0.0263432	0.669915	1.05567	-0.110639	0.0917066	0.754074	0	0
207781	C2cd2	0.0843187	0.332152	1.08139	0.150299	0.0917634	0.754023	0	0
18706	Pik3ca	-0.0777195	0.18588	1.00136	-0.101032	0.091765	0.753519	0	0
209032	Zc3hav1l	-0.221241	0.0678841	0.747537	-0.199954	0.0918184	0.75344	0	0
20947	Swap70	0.129718	0.0377672	0.567741	0.101472	0.0918342	0.753053	0	0
238692	Zfp874a	-0.403226	0.0909948	0.831586	-0.396675	0.0918557	0.752714	0	0
269695	Rnft2	0.0443281	0.859953	1.01749	0.440835	0.0919321	0.752824	0	0
17215	Mcm3	0.00467502	0.962732	1.00624	-0.179743	0.091956	0.752504	0	0
70266	Kyat1	0.232969	0.321505	1.0811	0.402086	0.0921998	0.753984	0	0
320209	Ddx11	-0.0460767	0.560556	1.06858	-0.140337	0.0922439	0.75383	0	0
238123	Cog5	0.0369679	0.696689	1.04796	-0.16972	0.0922922	0.753709	0	0
100502801	Gm19383	-0.0184084	0.978803	1.00283	-1.17317	0.0926371	0.75601	0	0
69372	Mocs3	-0.0512472	0.724995	1.04501	0.25847	0.0926587	0.75567	0	0
26429	Orc5	-0.0768997	0.313994	1.07824	-0.133258	0.0926894	0.755406	0	0
66609	Cryzl1	0.133253	0.152031	0.966817	0.157637	0.0927072	0.755036	0	0
228026	Pdk1	-0.208641	0.0259909	0.474691	-0.148767	0.0928078	0.755342	0	0
544696	Tbc1d32	-0.187624	0.340362	1.08023	-0.344159	0.0929119	0.755675	0	0
236790	Ints6l	-0.298792	0.0984254	0.858874	-0.301584	0.0929316	0.755322	0	0
107515	Lgr4	-0.166811	0.468421	1.07822	0.395474	0.0929491	0.754951	0	0
16992	Lta	0.275518	0.442608	1.08421	0.604943	0.0929685	0.754597	0	0
11758	Prdx6	-0.153594	0.0813258	0.793456	-0.146871	0.0930684	0.754895	0	0
76582	Ipo11	-0.0742622	0.155159	0.971245	-0.0891784	0.093187	0.755345	0	0
212442	Lactb2	0.0910543	0.180044	0.999123	0.115731	0.0932061	0.754988	0	0
56441	Naa80	0.311386	0.152895	0.968197	0.367594	0.0932604	0.754917	0	0
108989	Tpr	0.0531519	0.745235	1.03894	-0.292044	0.0934254	0.755741	0	0
100040563	Dynlt1c	-0.126947	0.280269	1.06095	-0.20312	0.0934908	0.75576	0	0
72722	Fam98a	-0.0910148	0.229897	1.039	-0.130508	0.0935408	0.755653	0	0
20340	Glg1	-0.0265049	0.889565	1.01301	-0.341876	0.0935429	0.75516	0	0
67434	Ankrd33b	0.0376278	0.761864	1.03644	0.218053	0.0936788	0.755747	0	0
231769	Sfswap	-0.0024893	0.973893	1.00441	0.135471	0.0937127	0.755511	0	0
21340	Taf1b	0.0669127	0.371561	1.08843	-0.13062	0.0938074	0.755765	0	0
28006	Washc2	-0.0159686	0.882565	1.01332	-0.192715	0.093815	0.755318	0	0
234463	Tmem184c	-0.25739	0.0141783	0.331131	-0.161755	0.0938665	0.755225	0	0
26390	Mapkbp1	0.0667832	0.34003	1.08061	0.121908	0.0940786	0.756422	0	0
319187	Hist1h2bn	1.18511	0.0179334	0.379612	1.56244	0.0942316	0.757144	0	0
19090	Prkdc	-0.016337	0.923688	1.00826	-0.307958	0.0943814	0.757838	0	0
381293	Kif14	0.00167216	0.985466	1.00118	-0.163562	0.0944188	0.75763	0	0
14191	Fgr	0.147896	0.0965732	0.855802	0.14772	0.0947631	0.759883	0	0
16588	Kin	0.220305	0.0240222	0.451113	0.153103	0.0948322	0.759928	0	0
72198	Mtrex	0.0503533	0.654284	1.05661	-0.198845	0.0950467	0.761137	0	0
30938	Fgd3	-0.178159	0.221925	1.03418	-0.25038	0.0950828	0.760917	0	0
240505	Cdc42bpg	0.0462455	0.686868	1.04953	0.201222	0.0952171	0.761483	0	0
269523	Vcp	0.00154688	0.991848	1.00188	-0.269022	0.0953542	0.762069	0	0
72201	Otud6b	-0.158858	0.0811945	0.792821	-0.150422	0.0954934	0.762672	0	0
103724	Tbc1d10a	0.15165	0.136477	0.942439	0.168923	0.0956271	0.763231	0	0
12370	Casp8	0.139604	0.0601414	0.700247	0.120898	0.0956483	0.762891	0	0
50797	Copb2	0.0340811	0.733738	1.04158	-0.177161	0.0956573	0.762454	0	0
77134	Hnrnpa0	-0.00805083	0.95723	1.00681	0.265692	0.0956893	0.762202	0	0
330460	Tmem150b	-0.327833	0.217131	1.02865	-0.428441	0.0959548	0.763808	0	0
66408	Aptx	0.0689291	0.441449	1.08426	0.154581	0.0962704	0.76581	0	0
71732	Vps11	0.0412345	0.534141	1.07105	-0.116265	0.096387	0.766228	0	0
20530	Slc31a2	0.179061	0.224751	1.03567	0.248668	0.0964071	0.765879	0	0
236604	Pisd-ps1	0.051024	0.687012	1.04935	-0.219734	0.0966489	0.767291	0	0
18583	Pde7a	0.00806447	0.94023	1.0085	-0.187677	0.0968671	0.768513	0	0
214505	Gnptg	0.178048	0.0389399	0.578832	0.135661	0.0969341	0.768535	0	0
110006	Gusb	-0.0439194	0.412677	1.08285	-0.0931675	0.0972685	0.770676	0	0
16798	Lats1	0.0882956	0.118799	0.910637	0.0945038	0.0972728	0.7702	0	0
66155	Ufc1	-0.073859	0.296405	1.06965	-0.120693	0.0973781	0.770524	0	0
75540	Fpgt	0.146371	0.130139	0.935329	0.16116	0.0974502	0.770585	0	0
18679	Phka1	-0.0492446	0.570193	1.06875	-0.150935	0.0975667	0.770996	0	0
233532	Rsf1	-0.0570748	0.667178	1.05692	-0.233554	0.097654	0.771176	0	0
21981	Ppp1r13b	0.185875	0.0552337	0.678028	0.155527	0.0977036	0.77106	0	0
72709	C1qtnf6	-0.525431	0.290502	1.06928	-0.734347	0.0977848	0.771191	0	0
67877	Naa20	0.14008	0.0649426	0.732653	0.123005	0.0978161	0.77093	0	0
208718	Dis3l2	0.00514612	0.962724	1.00632	-0.192479	0.0978922	0.771022	0	0
98193	Dcaf8	-0.15092	0.0230607	0.439254	-0.103277	0.097893	0.770521	0	0
104725	Sptssa	-0.157355	0.221934	1.03382	-0.218713	0.0979663	0.770591	0	0
105372	Utp15	0.0390915	0.465379	1.07764	0.0926815	0.0980962	0.771106	0	0
106039	Gga1	-0.00137377	0.982194	1.00201	0.107818	0.0981621	0.771117	0	0
20322	Sord	-0.119775	0.0463877	0.62799	-0.0962858	0.0983717	0.772257	0	0
384864	Gm1943	-0.0214126	0.93679	1.00842	-0.48997	0.098558	0.773212	0	0
18783	Pla2g4a	0.0156527	0.913663	1.01049	-0.253561	0.0986273	0.773249	0	0
67013	Oma1	0.00577923	0.950219	1.00882	-0.16059	0.0988113	0.774184	0	0
71306	Mfap3l	-0.338759	0.0602952	0.700676	-0.288243	0.0988362	0.773872	0	0
320632	Snrnp200	0.0867831	0.710177	1.04735	-0.410425	0.0989035	0.773893	0	0
226442	Zfp281	0.131052	0.106538	0.878477	0.133958	0.0989342	0.773627	0	0
114664	Hsd17b11	-0.0598697	0.392527	1.08486	-0.119574	0.0989528	0.773266	0	0
68795	Ubr3	-0.00390484	0.968099	1.00457	-0.171299	0.0989528	0.772762	0	0
68283	9530077C05Rik	0.209224	0.656637	1.05571	0.732717	0.0990829	0.773273	0	0
408067	Zfp874b	-0.440177	0.142699	0.954062	-0.503594	0.0991926	0.773624	0	0
217666	L2hgdh	-0.0564427	0.426999	1.08825	-0.121549	0.0993093	0.77403	0	0
107035	Fbxo38	0.0413249	0.653171	1.05809	-0.159903	0.0993896	0.774152	0	0
67052	Ndc80	-0.0126697	0.882033	1.01329	-0.149034	0.0994419	0.774055	0	0
68992	Zfp580	-0.176608	0.433259	1.08573	0.374478	0.0994631	0.773717	0	0
231214	Cc2d2a	0.0227167	0.853276	1.01915	-0.214952	0.0996664	0.774795	0	0
17121	Mxd3	-0.515935	0.0168478	0.367675	-0.317454	0.0997178	0.774691	0	0
56332	Amotl2	1.58538	0.103621	0.870603	1.57177	0.0998311	0.775067	0	0
27261	Dok3	-0.0411408	0.596047	1.06316	0.134255	0.100035	0.776146	0	0
100201	Tmem64	-0.296682	0.027517	0.482696	-0.208861	0.100135	0.77642	0	0
236848	Tmem185a	-0.0850073	0.293301	1.06712	0.136046	0.100141	0.775962	0	0
97440	B3gnt9	-0.199898	0.681438	1.05102	0.788646	0.100331	0.776932	0	0
107508	Eprs	0.101468	0.640677	1.05948	-0.378112	0.100563	0.778225	0	0
12675	Chuk	0.0541536	0.383713	1.08452	0.106224	0.100672	0.778569	0	0
19687	Rfc1	-0.0873765	0.109706	0.886904	-0.0897573	0.100708	0.778337	0	0
226153	Twnk	-0.153923	0.0543761	0.677919	-0.126852	0.10092	0.779478	0	0
69781	1600010M07Rik	0.10761	0.40223	1.08392	-0.226178	0.10102	0.779745	0	0
107817	Jmjd6	0.1609	0.109243	0.884946	0.163785	0.101023	0.779262	0	0
16816	Lcat	0.506275	0.21174	1.02087	-0.867135	0.101037	0.778867	0	0
12593	Cdyl	0.00243033	0.978802	1.00291	0.157286	0.101142	0.779176	0	0
72119	Tpx2	0.0275391	0.672136	1.05514	-0.112761	0.101181	0.77898	0	0
665775	Bod1l	0.0850343	0.590751	1.06209	-0.274371	0.101218	0.778759	0	0
140792	Colec12	-0.0284524	0.683352	1.05059	-0.12094	0.101399	0.779651	0	0
228790	Asxl1	-0.0567882	0.485248	1.07443	-0.13974	0.101569	0.780458	0	0
58801	Pmaip1	0.226815	0.0174997	0.37507	0.144856	0.101633	0.780445	0	0
232946	Bloc1s3	-0.0305498	0.792603	1.03365	-0.197928	0.101672	0.780246	0	0
100504174	EZ_100504174	-0.294876	0.267889	1.0537	-0.438408	0.101723	0.780138	0	0
54446	Nfat5	-0.0291326	0.749286	1.03831	-0.158067	0.101974	0.781559	0	0
107338	Gbf1	0.0555147	0.766105	1.03515	-0.323516	0.10202	0.78141	0	0
232087	Mat2a	0.156778	0.0750678	0.775334	0.142143	0.102235	0.782562	0	0
278795	Lrrc10b	-0.451578	0.367601	1.08693	0.818715	0.102442	0.783643	0	0
71711	Mus81	0.0048125	0.955691	1.00696	0.147593	0.102479	0.783428	0	0
76577	Faf2	0.0521843	0.355764	1.08101	0.0957493	0.102557	0.783521	0	0
16434	Itpa	-0.065418	0.304583	1.07361	-0.106544	0.102623	0.783522	0	0
216344	Rab21	0.0341049	0.582381	1.06332	0.106048	0.102735	0.78388	0	0
56196	Tdp2	-0.162701	0.0511108	0.659158	-0.132079	0.102785	0.783761	0	0
319545	D430020J02Rik	-0.305185	0.00765894	0.225459	-0.163933	0.103057	0.785333	0	0
26970	Pla2g2e	0.373506	0.325375	1.07987	0.62974	0.103311	0.786769	0	0
380863	Tmem171	0.390557	0.0755181	0.77398	0.348177	0.103467	0.787452	0	0
75029	Purg	-0.406169	0.0339333	0.537061	-0.290788	0.103496	0.787179	0	0
66352	Blzf1	0.190318	0.00559315	0.185115	0.0984477	0.103541	0.787018	0	0
56357	Ivd	-0.0853287	0.376464	1.08163	-0.162045	0.10356	0.786664	0	0
218203	Mylip	0.00847122	0.915541	1.01023	0.136897	0.103624	0.786645	0	0
99100	Cep152	0.0198605	0.812816	1.03062	-0.144116	0.103635	0.786234	0	0
16978	Lrrfip1	0.110862	0.144831	0.954991	0.125015	0.103663	0.78595	0	0
78309	Cul9	-0.147145	0.432312	1.08722	-0.318231	0.10372	0.785884	0	0
66514	Asrgl1	-0.191764	0.140675	0.951145	-0.210146	0.103987	0.787402	0	0
329739	Fam102b	-0.267791	0.0123257	0.308941	-0.158391	0.103994	0.786962	0	0
81909	Zfpl1	0.0208936	0.798207	1.0322	0.138497	0.104075	0.787074	0	0
381287	A530032D15Rik	0.401329	0.384655	1.0836	0.769218	0.104099	0.786757	0	0
192160	Casc3	-0.120956	0.0451593	0.624052	-0.0947686	0.104241	0.787338	0	0
235132	Zbtb44	-0.116702	0.131864	0.940952	-0.126175	0.104249	0.786898	0	0
106633	Ift140	-0.0923089	0.529474	1.07283	-0.249898	0.10432	0.786937	0	0
214601	Slc10a3	-0.113108	0.0919096	0.835485	-0.107024	0.104417	0.787173	0	0
18793	Plaur	0.339059	0.120067	0.910461	0.354672	0.104475	0.787118	0	0
790912	Rab11fip4os1	0.509373	0.154194	0.969766	0.576207	0.104603	0.787586	0	0
22642	Zbtb17	0.244977	0.0136899	0.324789	0.148112	0.104648	0.787426	0	0
74670	Zfp943	0.263693	0.0752852	0.774907	0.236429	0.104667	0.787078	0	0
73910	Arhgap18	-0.108736	0.358985	1.08201	-0.198186	0.10494	0.788629	0	0
66315	Senp7	0.0338305	0.684611	1.04997	-0.142332	0.104952	0.788229	0	0
69089	Oxa1l	-0.167987	0.0141283	0.330608	-0.102011	0.105002	0.788109	0	0
66866	Nhlrc2	0.0154968	0.80436	1.03059	0.106825	0.105186	0.788995	0	0
81004	Tbl1xr1	-0.127796	0.226722	1.03638	-0.174674	0.105192	0.788548	0	0
80743	Vps16	-0.0472077	0.636355	1.05862	-0.17026	0.105373	0.78941	0	0
14933	Gk	-0.00406201	0.964937	1.00503	-0.157609	0.105894	0.792811	0	0
215051	Bud13	0.0403879	0.510812	1.07444	0.103626	0.10592	0.792508	0	0
20430	Cyfip1	0.0223635	0.8462	1.0216	-0.19747	0.106178	0.793943	0	0
20198	S100a4	-0.0602568	0.585897	1.06423	-0.188194	0.106459	0.795547	0	0
233887	Zfp553	-0.306618	0.00543483	0.181378	-0.154195	0.106491	0.795291	0	0
74196	Ttc27	0.0154564	0.845416	1.02178	-0.135075	0.106561	0.795319	0	0
666528	Zfp541	-0.243964	0.621482	1.06174	-0.813376	0.106739	0.796149	0	0
231327	Ppat	-0.0449028	0.384755	1.08337	-0.0865556	0.106757	0.79579	0	0
22323	Vasp	0.100696	0.146408	0.959059	0.112992	0.106763	0.795338	0	0
68861	1190002N15Rik	-0.0615604	0.356444	1.08115	-0.110315	0.106898	0.79585	0	0
226747	Ahctf1	0.00700705	0.93811	1.0083	-0.154084	0.107001	0.796117	0	0
626848	Zfp971	-0.165205	0.183955	1.00089	-0.203819	0.107229	0.797323	0	0
231876	Lmtk2	0.177499	0.0170252	0.369526	0.111098	0.107247	0.796955	0	0
70472	Atad2	0.0277325	0.786028	1.03442	-0.174284	0.10729	0.796781	0	0
217198	Plekhh3	0.142446	0.238395	1.04051	0.196188	0.107356	0.796778	0	0
192195	Ash1l	-0.0333475	0.648204	1.05849	-0.124185	0.107541	0.797653	0	0
55979	Agpat1	0.00508424	0.944621	1.00887	0.124587	0.107544	0.797188	0	0
11792	Apex1	-0.0590145	0.312016	1.07638	-0.0970391	0.10761	0.797183	0	0
227099	Pms1	-0.0535983	0.568784	1.06913	-0.157709	0.107634	0.796866	0	0
23880	Fyb	-0.114019	0.225684	1.03678	-0.155029	0.107691	0.796795	0	0
494468	Armcx5	-0.127399	0.213724	1.02343	0.167002	0.107865	0.79759	0	0
59026	Huwe1	0.015569	0.916549	1.00976	-0.253326	0.108012	0.798179	0	0
67016	Tbc1d2b	-0.19514	0.0786611	0.785366	-0.175152	0.108158	0.798763	0	0
225372	Apbb3	0.099021	0.307564	1.07151	0.159075	0.108242	0.798897	0	0
319169	Hist1h2ak	1.63533	0.00743437	0.222123	1.53433	0.108266	0.798575	0	0
53607	Snrpa	0.0752823	0.405501	1.08396	0.150889	0.108334	0.798588	0	0
77864	Ypel2	-0.268382	0.272166	1.05802	-0.402889	0.108381	0.798441	0	0
72750	Fam117b	-0.231314	0.0774693	0.779966	-0.205598	0.108384	0.797975	0	0
233064	Wdr62	-0.0205964	0.901105	1.01277	-0.281594	0.108414	0.797707	0	0
67724	Pop1	-0.0505046	0.769542	1.03594	-0.291455	0.108623	0.79875	0	0
74044	Ttf2	-0.0391552	0.674236	1.05375	-0.157522	0.108648	0.798442	0	0
279766	Rhbdd3	0.0681499	0.446374	1.08325	0.147018	0.108694	0.79829	0	0
72243	1700012D01Rik	0.167462	0.749217	1.03845	-1.01812	0.108738	0.798122	0	0
56193	Plek	0.220421	0.0556272	0.677995	0.179916	0.10874	0.797645	0	0
54698	Crtam	0.526895	0.463788	1.07771	1.11168	0.108794	0.797555	0	0
100039532	Gm10029	0.0371323	0.865201	1.01498	0.354792	0.108892	0.797787	0	0
75786	Ckap5	0.021222	0.902063	1.01242	-0.293757	0.109009	0.798157	0	0
11429	Aco2	-0.120707	0.187779	0.998572	-0.149568	0.109028	0.797806	0	0
100504501	Gm20257	-0.249206	0.400509	1.08612	-0.515836	0.109374	0.79985	0	0
18782	Pla2g2d	0.496846	0.389628	1.08309	0.912897	0.109515	0.800391	0	0
668504	Gm9209	-0.260482	0.692915	1.04993	-1.15112	0.109516	0.79991	0	0
100039571	Gm10335	0.0891309	0.578558	1.06347	0.275163	0.109643	0.800345	0	0
100978	Nfxl1	0.231215	0.0952278	0.851436	0.219332	0.109848	0.801357	0	0
22756	Zfp94	0.0752055	0.609414	1.06264	-0.245053	0.109934	0.801496	0	0
67417	Ears2	0.0473124	0.557153	1.06855	0.133839	0.109947	0.8011	0	0
19714	Rev3l	0.000981487	0.989358	1.00148	-0.124662	0.110008	0.801058	0	0
29858	Pmm1	-0.130598	0.172144	0.994916	-0.152571	0.110126	0.801431	0	0
226823	Kctd3	-0.0234246	0.684693	1.04969	0.096614	0.110193	0.80143	0	0
17847	Usp34	-0.0323323	0.733203	1.04218	-0.160113	0.110243	0.801306	0	0
208266	Dot1l	0.172995	0.14277	0.953471	0.190239	0.110244	0.800825	0	0
100861897	EZ_100861897	0.0270151	0.950988	1.00875	-0.763562	0.110413	0.801569	0	0
100503176	EZ_100503176	-0.74943	0.148924	0.961345	-0.819919	0.110417	0.80111	0	0
69773	Timm29	-0.162785	0.0320861	0.520195	-0.114725	0.110436	0.800763	0	0
241627	Wdr76	-0.107609	0.176135	0.999182	-0.128444	0.110562	0.801188	0	0
76479	Smndc1	0.150421	0.0178794	0.379811	0.0936695	0.110787	0.802332	0	0
14571	Gpd2	-0.0448836	0.741822	1.03951	-0.228757	0.110864	0.802404	0	0
68995	Mcts1	0.0321287	0.591892	1.06287	-0.0994908	0.110884	0.802067	0	0
15015	H2-Q4	0.341315	0.125529	0.920983	0.355629	0.110895	0.801657	0	0
16572	Kif5a	0.056175	0.819431	1.02813	-0.41517	0.110953	0.801598	0	0
50720	Sacs	-0.551597	0.0172731	0.372881	-0.361186	0.111005	0.80149	0	0
100503484	Gm19719	-1.14573	0.0854978	0.812976	-0.996622	0.111081	0.801069	0	0
21803	Tgfb1	0.0526563	0.59207	1.06271	0.164488	0.111092	0.800665	0	0
12235	Bub1	-0.03	0.693989	1.04877	-0.128053	0.111245	0.801283	0	0
226470	Zbtb41	0.0681714	0.342307	1.07954	0.117978	0.111623	0.803526	0	0
24064	Spry2	0.430467	0.0194267	0.396509	0.269863	0.111658	0.803294	0	0
17184	Matr3	0.0594629	0.597315	1.06336	-0.188247	0.111925	0.804727	0	0
22608	Ybx1	-0.0893129	0.286566	1.06659	0.137545	0.111934	0.804314	0	0
19331	Rab19	-0.0656129	0.712425	1.04782	-0.291786	0.111949	0.803938	0	0
230917	Tmem201	-0.0390826	0.523322	1.07252	0.101473	0.112053	0.804203	0	0
226026	Smc5	0.00589013	0.94244	1.00861	-0.137113	0.112058	0.803757	0	0
72726	Tbcc	-0.0571369	0.615504	1.06443	0.188168	0.112274	0.80482	0	0
100502854	D030029J20Rik	-0.30258	0.317138	1.07914	-0.483653	0.112304	0.804552	0	0
433297	Gm5526	0.283085	0.56172	1.06876	0.782464	0.112553	0.805852	0	0
66168	Grina	0.14037	0.245367	1.04506	0.194687	0.112711	0.806507	0	0
30960	Vapa	0.0808091	0.134516	0.941927	0.0858219	0.112867	0.807136	0	0
21353	Tank	0.205916	0.0420817	0.602366	0.153926	0.112872	0.806688	0	0
15468	Prmt2	0.037331	0.716333	1.04663	0.168355	0.112893	0.806358	0	0
66860	Tanc1	-0.0230766	0.852892	1.0194	-0.207951	0.112964	0.806382	0	0
66887	Lonp2	0.0402466	0.782352	1.03482	-0.242886	0.112983	0.806043	0	0
108903	Tbcd	-0.0280248	0.656137	1.05604	-0.10486	0.113009	0.805742	0	0
76367	Trp53rkb	0.265089	0.120208	0.910952	0.267777	0.113173	0.806433	0	0
69962	Mettl18	0.124379	0.306766	1.07122	-0.197012	0.1132	0.806145	0	0
72477	Tmem87b	0.0802994	0.374326	1.08329	0.147819	0.113202	0.805681	0	0
57441	Gmnn	-0.0997776	0.275138	1.05858	-0.148056	0.11328	0.805758	0	0
68926	Ubap2	-0.0128946	0.863279	1.01541	-0.125311	0.113394	0.806086	0	0
107932	Chd4	0.0233331	0.8971	1.01235	-0.302333	0.11346	0.806076	0	0
76633	Lrmda	-0.0595158	0.718507	1.04586	0.266222	0.113505	0.805922	0	0
114643	Oas1c	0.134746	0.522918	1.0726	0.344581	0.113599	0.806108	0	0
218341	Rfesd	-0.0135925	0.915148	1.01017	0.209045	0.113641	0.805926	0	0
22666	Zbtb14	-0.269664	0.0133401	0.319655	-0.15703	0.113651	0.805524	0	0
67603	Dusp6	0.244244	0.0407487	0.593208	0.17899	0.113784	0.805989	0	0
208084	Pif1	-0.234029	0.00626359	0.199585	-0.119194	0.11386	0.806051	0	0
71805	Nup93	-0.045045	0.581413	1.06333	-0.135478	0.113901	0.80586	0	0
73833	Fam98c	0.0390707	0.598993	1.06335	0.121456	0.113975	0.805911	0	0
628100	Fbxo39	0.710244	0.228406	1.03696	0.951699	0.114404	0.808463	0	0
380712	Tlcd2	-0.0349538	0.872841	1.0145	0.348687	0.114412	0.808046	0	0
636741	Zfp964	-0.014085	0.969238	1.00402	-0.638352	0.114431	0.807703	0	0
19072	Prep	-0.0444779	0.704726	1.04717	-0.19517	0.114439	0.807279	0	0
20215	Sag	-0.289796	0.484052	1.07457	-0.607398	0.114575	0.80729	0	0
17748	Mt1	0.378997	0.0986324	0.858181	0.360628	0.114618	0.807114	0	0
100683	Trrap	0.0507779	0.808847	1.03094	-0.350525	0.11465	0.806865	0	0
78929	Polr3h	-0.0765335	0.431144	1.08634	-0.157679	0.114866	0.807908	0	0
68744	Zfp740	-0.212054	0.00457869	0.159934	-0.102207	0.115031	0.808598	0	0
66977	Nuf2	-0.0754561	0.410581	1.08328	-0.150102	0.115083	0.808488	0	0
100038464	Gm15441	-0.0779057	0.863148	1.01545	-0.76021	0.115243	0.809136	0	0
69106	Stoml1	0.131734	0.37616	1.08284	0.23992	0.115444	0.810069	0	0
223989	Marf1	-0.121832	0.13013	0.93583	-0.126958	0.115488	0.809904	0	0
217431	Nol10	0.134741	0.0398317	0.587714	0.0986768	0.115546	0.809837	0	0
13347	Dffa	-0.0769407	0.277385	1.06008	-0.113217	0.115771	0.810937	0	0
73834	Atp6v1d	0.254285	0.00868953	0.244388	0.135775	0.115782	0.810541	0	0
231474	Paqr3	-0.224266	0.19508	1.00787	0.268953	0.115848	0.81053	0	0
214742	Rcor3	-0.336612	0.0285027	0.491354	-0.228568	0.11588	0.810278	0	0
107271	Yars	0.166134	0.0867484	0.817728	0.15024	0.115945	0.810259	0	0
107071	Wdr74	0.024287	0.686362	1.04969	0.0985283	0.116027	0.81036	0	0
56524	Mpp6	-0.120514	0.140112	0.949482	-0.128852	0.116051	0.810053	0	0
74153	Uba7	0.744852	0.0153215	0.348323	0.442617	0.116131	0.810143	0	0
66939	Aagab	-0.102027	0.123894	0.917978	-0.10378	0.116178	0.809996	0	0
73174	Tbkbp1	0.0197939	0.778103	1.03514	0.116087	0.116286	0.810276	0	0
100503131	EZ_100503131	0.387034	0.321641	1.08125	0.620486	0.116465	0.811051	0	0
66141	Ifitm3	0.197483	0.305643	1.07262	0.312462	0.116549	0.811166	0	0
100503216	EZ_100503216	0.146704	0.738304	1.04005	-0.694196	0.11656	0.810772	0	0
22643	Zfp101	-0.0153682	0.882357	1.01337	-0.171707	0.116736	0.811524	0	0
100503659	Cbarp	0.49637	0.0372447	0.564132	0.354837	0.11682	0.811635	0	0
66836	Tmem223	0.0701421	0.551451	1.07203	-0.190835	0.116822	0.811178	0	0
217837	Itpk1	0.0196263	0.863997	1.01506	0.187639	0.116852	0.810914	0	0
69534	Avpi1	0.0565904	0.466861	1.07857	0.125748	0.116928	0.81097	0	0
70317	Arl16	-0.182965	0.0609469	0.702796	-0.146065	0.116956	0.810695	0	0
71777	Ing3	0.0290012	0.763936	1.03584	0.158158	0.117123	0.811381	0	0
22184	Zrsr2	0.0279766	0.659189	1.05599	0.103176	0.117213	0.811536	0	0
17979	Ncoa3	-0.101093	0.0898663	0.825681	-0.0922304	0.117847	0.815454	0	0
12953	Cry2	0.150401	0.0881903	0.820985	0.137371	0.117954	0.815724	0	0
67776	Vwa5a	0.00425222	0.979027	1.0028	-0.267313	0.117961	0.815298	0	0
100504397	EZ_100504397	-0.582547	0.108451	0.882116	-0.529313	0.118009	0.815165	0	0
668108	Gm8979	1.2982	0.0654483	0.73421	1.05631	0.118182	0.815883	0	0
80892	Zfhx4	-0.0332982	0.768902	1.03566	-0.186765	0.118253	0.815905	0	0
23954	Nek3	-0.168293	0.201571	1.01344	-0.207044	0.118273	0.81557	0	0
19047	Ppp1cc	-0.0427453	0.501864	1.07372	-0.103559	0.118409	0.816042	0	0
76826	Nubpl	0.00966636	0.931912	1.00888	-0.1836	0.118435	0.815751	0	0
27418	Mkln1	0.00215212	0.97006	1.004	-0.094307	0.118545	0.816034	0	0
54151	Cyhr1	-0.0512325	0.491387	1.07609	-0.120262	0.118548	0.815587	0	0
100038541	Gm10554	-0.267913	0.035463	0.553232	-0.184947	0.118594	0.815437	0	0
56364	Zmym3	-0.0339255	0.780316	1.03498	-0.198769	0.118603	0.815031	0	0
74569	Ttc17	-0.0399563	0.654022	1.05733	-0.146128	0.118921	0.816747	0	0
19201	Pstpip2	0.110232	0.288494	1.06845	0.166105	0.119012	0.816902	0	0
244216	Zfp771	-0.102252	0.780684	1.03467	0.592904	0.119162	0.81746	0	0
100504013	Gm20014	0.101931	0.801677	1.03167	-0.62604	0.119215	0.817356	0	0
12189	Brca1	-0.0334465	0.65473	1.05591	-0.122428	0.119222	0.816939	0	0
235661	Dync1li1	0.0442007	0.464552	1.0776	0.0977981	0.119248	0.816646	0	0
210104	Zfp658	0.0653905	0.743804	1.03912	-0.322662	0.119368	0.817001	0	0
52440	Tax1bp1	0.0154622	0.839826	1.02204	-0.125544	0.119389	0.816679	0	0
666938	Bend4	-0.148394	0.0636718	0.721714	-0.121271	0.119548	0.817296	0	0
11689	Alox5	-0.0962421	0.569465	1.06873	-0.27466	0.119549	0.816837	0	0
66498	Dda1	0.015891	0.871873	1.01446	0.160769	0.119604	0.816749	0	0
108707	Fam207a	-0.0567434	0.40665	1.08413	0.109682	0.119626	0.816434	0	0
620016	Gm12669	0.0881547	0.386617	1.08352	-0.161802	0.119718	0.816592	0	0
215445	Rab11fip3	-0.0915862	0.150997	0.965882	0.0987946	0.11972	0.81614	0	0
60530	Fignl1	-0.0543157	0.42098	1.08632	-0.108852	0.119748	0.81587	0	0
57314	Nelfcd	-0.0666311	0.288098	1.06897	-0.0996635	0.119812	0.815837	0	0
414801	Itprip	0.118217	0.214314	1.02462	0.149325	0.119949	0.816307	0	0
320538	Ubn2	-0.166085	0.291299	1.06893	-0.251702	0.120337	0.81848	0	0
14123	Fbrs	0.110907	0.227383	1.03664	0.144994	0.120394	0.818407	0	0
241915	Phc3	-0.146533	0.0859779	0.815599	-0.130843	0.120405	0.818013	0	0
27426	Nagpa	-0.0155975	0.797543	1.03257	0.0991456	0.12043	0.81772	0	0
207165	Bptf	-0.0494051	0.698896	1.04813	-0.208743	0.120461	0.817468	0	0
70118	Srrd	0.121984	0.250589	1.04428	0.166025	0.120503	0.817291	0	0
225131	Wac	0.102933	0.0955135	0.851449	0.09479	0.120571	0.817284	0	0
67217	L3hypdh	-0.0863113	0.506881	1.07429	-0.204818	0.120591	0.816957	0	0
80289	Lysmd3	0.147741	0.190989	1.00626	0.178043	0.120602	0.816573	0	0
68271	Zfp85os	0.0477692	0.926358	1.00833	0.778305	0.120705	0.816804	0	0
68142	Ino80	0.0911274	0.150432	0.964328	0.0989899	0.120883	0.817548	0	0
75698	Shld2	-0.0768985	0.440606	1.08374	-0.159086	0.121172	0.819041	0	0
20342	Selenbp2	-0.561642	0.331085	1.08056	-0.882605	0.121194	0.818724	0	0
210925	Ints9	-0.0331899	0.613121	1.06446	-0.106004	0.121219	0.818435	0	0
51788	H2afz	-0.12025	0.165566	0.984931	-0.135579	0.121459	0.81959	0	0
17259	Mef2b	-0.0728731	0.854583	1.01868	0.766577	0.121484	0.819296	0	0
67028	2610002M06Rik	0.157368	0.152072	0.966567	0.169102	0.121521	0.819089	0	0
319278	A230050P20Rik	0.1508	0.316282	1.08021	0.23825	0.121541	0.81876	0	0
624086	A230045G11Rik	-0.109029	0.243309	1.04446	-0.146735	0.121557	0.818403	0	0
57442	Kcne3	-0.393434	0.179485	0.99926	-0.435815	0.12165	0.81857	0	0
224111	Ubxn7	0.0273395	0.708551	1.04701	-0.118268	0.121677	0.818293	0	0
668166	Zxdb	0.130099	0.469869	1.07803	0.285327	0.121747	0.818306	0	0
66244	Nemf	0.012491	0.905624	1.0114	-0.17192	0.12176	0.817932	0	0
66627	Ogfod2	0.0538297	0.673371	1.0546	0.205226	0.121893	0.818364	0	0
67019	Actr6	-0.0295637	0.710261	1.04708	-0.12872	0.121902	0.817966	0	0
433520	Gm14403	-0.181156	0.217747	1.02831	-0.230945	0.122117	0.818948	0	0
76608	Hectd3	-0.17063	0.0570335	0.683319	-0.133393	0.122183	0.818936	0	0
217558	G2e3	-0.156828	0.143966	0.954541	-0.166055	0.122471	0.820404	0	0
624083	Gm15753	0.11985	0.498591	1.0742	0.278097	0.122547	0.820452	0	0
54387	Mcm3ap	-0.00268417	0.983543	1.00186	-0.211643	0.122699	0.82101	0	0
104732	Tedc1	-0.11851	0.357129	1.08104	-0.202879	0.122889	0.821822	0	0
214812	Zfp609	0.0645846	0.457755	1.08045	0.139665	0.122891	0.821376	0	0
66869	Zfp869	0.187157	0.163524	0.981555	0.208323	0.123642	0.825938	0	0
69207	Srsf11	-0.0191107	0.687243	1.04917	-0.0766182	0.123766	0.826302	0	0
23876	Fbln5	0.600434	0.0765322	0.779042	0.502804	0.123805	0.826102	0	0
21355	Tap2	0.298656	0.00890505	0.24812	0.156993	0.123848	0.825929	0	0
320806	Gfm2	-0.0465071	0.527913	1.07275	-0.117759	0.123885	0.825718	0	0
69792	Med6	0.200129	0.0287212	0.4937	0.132125	0.123919	0.825486	0	0
26428	Orc4	0.159033	0.0133897	0.320202	0.0899917	0.123927	0.825074	0	0
108902	B4gat1	-0.109593	0.167557	0.98794	-0.121766	0.123949	0.824763	0	0
18181	Nrf1	0.0133745	0.822481	1.02626	0.0959425	0.12396	0.82438	0	0
67145	Tomm34	0.0235026	0.70879	1.04672	0.10093	0.124025	0.824353	0	0
328309	Gm9776	-0.0850411	0.67804	1.05282	0.322977	0.124057	0.824108	0	0
73473	Iws1	0.0974135	0.196642	1.00984	0.117318	0.124097	0.823917	0	0
12457	Noct	0.156498	0.312488	1.07677	0.242759	0.124179	0.824001	0	0
268936	Brpf3	0.11985	0.173658	0.996453	0.136535	0.124187	0.823596	0	0
106583	Scaf8	-0.123711	0.236273	1.04111	-0.16374	0.124218	0.823346	0	0
67155	Smarca2	-0.122444	0.288848	1.06877	-0.181761	0.124251	0.823114	0	0
56419	Diaph3	0.0665975	0.633703	1.0598	-0.225511	0.124305	0.823016	0	0
16923	Sh2b3	0.035886	0.642978	1.06036	0.124594	0.124351	0.82286	0	0
246727	Oas3	0.799211	0.0217122	0.425751	0.497579	0.124455	0.823097	0	0
381677	Vgf	0.621583	0.41831	1.08504	1.1754	0.124625	0.823766	0	0
241303	Fam78a	-0.353745	0.0523644	0.66956	-0.267023	0.125256	0.827481	0	0
226351	Tmem185b	0.171154	0.0686067	0.753416	0.140193	0.125294	0.827271	0	0
70078	Nol7	-0.027833	0.726906	1.0435	0.127645	0.125342	0.827132	0	0
108645	Mat2b	-0.145559	0.0548345	0.67869	-0.111433	0.125508	0.827771	0	0
69940	Exoc1	-0.0181054	0.807339	1.03099	-0.119226	0.125519	0.827386	0	0
74111	Rbm19	0.0551821	0.395372	1.08496	0.10277	0.125707	0.828172	0	0
98053	Gtf2f1	0.128495	0.0811429	0.792964	0.110269	0.125746	0.827972	0	0
246710	Rhobtb2	-0.145795	0.129183	0.933498	-0.144927	0.125892	0.828474	0	0
234366	Gatad2a	0.107834	0.0554877	0.677675	0.0832606	0.12595	0.828402	0	0
67590	Tctn3	-0.17358	0.130691	0.935928	-0.173161	0.12601	0.828346	0	0
80291	Rilpl2	-0.203535	0.0220063	0.42941	-0.124409	0.126043	0.828103	0	0
17096	Lyn	0.126598	0.140919	0.951722	0.131634	0.126075	0.82786	0	0
109346	Ankrd39	-0.203208	0.228256	1.03785	-0.264769	0.126086	0.827478	0	0
76199	Med13l	0.102545	0.282996	1.06288	0.149829	0.126281	0.828307	0	0
319195	Rpl17	-0.0548077	0.56226	1.06826	0.151351	0.126355	0.828334	0	0
338351	Akap17b	-0.144903	0.61918	1.0625	-0.459105	0.126417	0.828285	0	0
105377	Slf1	0.102577	0.318756	1.08034	-0.161708	0.126471	0.828188	0	0
217995	Heatr1	0.047577	0.810011	1.03099	-0.319152	0.126502	0.827935	0	0
72482	Acbd6	-0.0711392	0.468626	1.07828	0.154099	0.126502	0.827487	0	0
231724	Rad9b	-0.219371	0.312007	1.07666	0.325272	0.126695	0.828294	0	0
75589	2310043L19Rik	0.709078	0.0324949	0.523986	0.504654	0.126743	0.828155	0	0
67959	Puf60	0.0749624	0.195464	1.00725	0.0894587	0.126745	0.827719	0	0
20747	Spop	-0.0168036	0.812321	1.03087	-0.113657	0.126958	0.828653	0	0
56742	Psrc1	-0.104749	0.214357	1.02442	-0.129927	0.127096	0.829103	0	0
56696	Gpr132	0.379872	0.047817	0.637258	0.278843	0.127147	0.828986	0	0
67054	Paics	-0.0808003	0.180801	0.99824	-0.0930747	0.127428	0.830367	0	0
108112	Eif4ebp3	0.0239316	0.869951	1.01469	-0.231696	0.127511	0.830451	0	0
70428	Polr3b	-0.114483	0.297274	1.06924	-0.171562	0.127513	0.830012	0	0
94230	Cpsf1	-0.0200947	0.884354	1.01285	-0.221499	0.127541	0.829746	0	0
228889	Ddx27	0.0462036	0.452975	1.08045	0.0971164	0.127627	0.829854	0	0
16363	Irf2	0.0957343	0.277555	1.06005	0.137118	0.127748	0.830188	0	0
73915	4833419F23Rik	0.0634357	0.875404	1.01355	0.717551	0.127816	0.830183	0	0
56321	Aatf	0.016791	0.831683	1.02409	0.125577	0.127908	0.830329	0	0
14256	Flt3l	0.236435	0.105269	0.877682	0.21667	0.127964	0.830241	0	0
67278	Pagr1a	-0.063649	0.436102	1.08559	-0.127689	0.127973	0.829851	0	0
73431	1700052K11Rik	0.171216	0.47072	1.07813	0.364001	0.127974	0.829404	0	0
216821	Tmem11	0.0872997	0.453246	1.08023	0.182924	0.128049	0.829444	0	0
98956	Nat10	0.00907919	0.950633	1.00855	-0.234739	0.128188	0.829893	0	0
20299	Ccl22	-0.158615	0.71545	1.047	-0.644764	0.128228	0.829706	0	0
546387	Gm5946	-0.0430456	0.92979	1.00868	-0.673504	0.128269	0.829517	0	0
20226	Sars	0.168301	0.06939	0.755096	0.137465	0.128493	0.830516	0	0
21366	Slc6a6	0.00335459	0.973783	1.00455	-0.163488	0.128505	0.830149	0	0
23921	Sh2b2	0.21532	0.203029	1.01185	0.259014	0.12856	0.830053	0	0
235441	Usp3	-0.0984342	0.16919	0.989777	-0.109192	0.128653	0.830205	0	0
66412	Arrdc4	0.246133	0.225928	1.03671	0.30919	0.128687	0.829982	0	0
80911	Acox3	-0.102733	0.4609	1.08063	-0.219052	0.128706	0.829652	0	0
14411	Slc6a12	-0.0869055	0.262225	1.0518	-0.120512	0.128748	0.829481	0	0
20779	Src	0.546615	0.208654	1.01911	0.659865	0.129117	0.831407	0	0
223775	Pim3	0.138505	0.17563	0.999155	0.155056	0.129166	0.831273	0	0
27397	Mrpl17	0.0557569	0.406323	1.08446	0.105063	0.129203	0.831066	0	0
67788	Sfr1	-0.00324494	0.961932	1.00645	-0.108063	0.129212	0.83068	0	0
77519	Zfp266	-0.114816	0.243177	1.04539	-0.151388	0.12923	0.830346	0	0
142688	Asb13	-0.0422139	0.658485	1.05599	-0.149394	0.129384	0.830894	0	0
104360	Isl2	-0.0953936	0.543323	1.07224	0.242003	0.129494	0.831151	0	0
15423	Hoxc4	-0.165164	0.609319	1.06263	0.473227	0.129638	0.831628	0	0
21745	Tep1	-0.0331511	0.779022	1.03464	-0.188495	0.129767	0.832011	0	0
269610	Chd5	0.189378	0.585575	1.0638	0.52594	0.13022	0.83447	0	0
70579	Zc3h11a	0.0814056	0.2811	1.06242	-0.117034	0.13025	0.834214	0	0
230249	Ecpas	-0.0208317	0.871091	1.01454	-0.204335	0.13029	0.83402	0	0
114249	Npnt	1.11586	0.00377949	0.14195	0.470904	0.130355	0.833991	0	0
107182	Btaf1	0.0900545	0.426893	1.08821	-0.177912	0.130432	0.834042	0	0
100039252	Gm12693	0.289557	0.293977	1.06667	-0.337351	0.130501	0.834037	0	0
217203	Tmem106a	0.22863	0.0869135	0.817355	0.197807	0.130713	0.834941	0	0
57247	Zfp276	-0.0781038	0.533311	1.07154	0.195352	0.130876	0.835541	0	0
212398	Frat2	-0.417008	0.261081	1.05143	-0.549578	0.131077	0.836378	0	0
56445	Dnaja2	0.125542	0.0432356	0.612301	0.0895654	0.131546	0.838918	0	0
67399	Pdlim7	0.265856	0.115356	0.902141	0.250197	0.131846	0.840387	0	0
73668	Ttc21b	-0.0743957	0.55572	1.06974	-0.197795	0.131915	0.840379	0	0
245884	Fam71f2	-0.0489219	0.945452	1.00886	1.09333	0.131944	0.840116	0	0
69048	Slc30a5	-0.0995855	0.222122	1.03349	-0.124757	0.132007	0.840071	0	0
234683	Elmo3	0.0206663	0.975697	1.00402	0.643474	0.132055	0.839927	0	0
75291	Zbtb3	-0.00117941	0.993697	1.00156	-0.230503	0.132191	0.840348	0	0
67731	Fbxo32	-0.724895	0.190806	1.00574	-0.818212	0.132406	0.841267	0	0
23877	Fiz1	0.0813186	0.312163	1.07596	0.124128	0.132414	0.840869	0	0
268739	Arhgef40	-0.185048	0.326581	1.07998	-0.291009	0.132442	0.8406	0	0
50721	Sirt6	0.104476	0.326396	1.08026	0.16236	0.132782	0.842314	0	0
69683	Emc10	-0.00983887	0.885624	1.01305	0.107578	0.132832	0.842185	0	0
213556	Plekhh2	0.368453	0.093139	0.841552	0.325335	0.132905	0.842203	0	0
68966	Ngdn	0.143348	0.0519283	0.666117	0.105686	0.133066	0.842772	0	0
116873	Stim2	0.215751	0.00558082	0.185218	0.101957	0.133295	0.843777	0	0
27354	Nbn	0.100369	0.147565	0.959291	0.103712	0.133354	0.843708	0	0
321003	Xpnpep3	0.0795322	0.347133	1.08082	-0.131658	0.133388	0.843475	0	0
70316	Ndufab1	0.0360817	0.717232	1.0468	0.155569	0.133441	0.843362	0	0
668661	2410002F23Rik	0.0846582	0.496073	1.07399	0.193938	0.13346	0.84304	0	0
19401	Rara	0.0728103	0.314202	1.07802	0.11094	0.133496	0.842818	0	0
64380	Ms4a4c	1.51229	0.0380906	0.568323	0.93602	0.133657	0.843392	0	0
231801	Agfg2	-0.154259	0.0139573	0.327886	-0.0854072	0.133664	0.842991	0	0
13637	Efna2	-0.00819943	0.981941	1.00227	0.532236	0.133788	0.84333	0	0
22234	Ugcg	0.197146	0.0487593	0.642668	0.143168	0.13379	0.8429	0	0
240354	Malt1	0.102309	0.121315	0.912985	0.0983589	0.133827	0.842688	0	0
66396	Ccdc82	-0.0901017	0.28536	1.06674	-0.128727	0.133906	0.842739	0	0
622404	Ccdc107	-0.0182213	0.845545	1.02163	0.144359	0.133913	0.84234	0	0
74030	Rin2	-0.167979	0.225396	1.03705	-0.210565	0.133942	0.842084	0	0
14265	Fmr1	0.112903	0.0639849	0.724577	0.0884364	0.13395	0.841691	0	0
94219	Cnnm2	-0.0765696	0.667541	1.0561	-0.275189	0.133975	0.841406	0	0
78751	Zc3h6	0.240679	0.247079	1.04308	0.315669	0.13399	0.841055	0	0
195046	Nlrp1a	0.151109	0.480937	1.07562	-0.334177	0.134071	0.841126	0	0
73750	Whrn	0.368707	0.206821	1.01513	0.432009	0.134123	0.841012	0	0
12339	Capn7	-0.0884011	0.157137	0.970443	-0.0936244	0.134159	0.840795	0	0
228357	Lrp4	0.198597	0.197067	1.01159	0.228453	0.134426	0.84203	0	0
244219	Zfp668	-0.0874124	0.402103	1.08456	0.159707	0.134513	0.842134	0	0
213753	Zfp598	0.0608365	0.34729	1.08047	0.0994292	0.134548	0.841912	0	0
78514	Arhgap10	0.177747	0.0526891	0.668009	0.131954	0.134748	0.84272	0	0
215814	Ccdc28a	-0.0927917	0.423235	1.08745	-0.176295	0.134934	0.843442	0	0
69895	Snhg8	-0.0923266	0.541158	1.07079	-0.247826	0.135014	0.843505	0	0
18044	Nfya	0.0372093	0.517886	1.07368	0.0894031	0.135047	0.843271	0	0
67846	Tmem39a	0.011863	0.911681	1.011	0.166457	0.135143	0.843429	0	0
238024	Fn3krp	-0.184955	0.175665	0.998407	-0.202667	0.135248	0.843641	0	0
102580	Alg9	0.0634065	0.346275	1.08039	0.102746	0.135289	0.843457	0	0
68618	1110012L19Rik	-0.274738	0.0305872	0.508273	-0.17386	0.135294	0.843052	0	0
53376	Usp2	0.156075	0.222868	1.03375	0.192035	0.135426	0.843433	0	0
20660	Sorl1	-0.155897	0.533028	1.07169	-0.385614	0.135443	0.843104	0	0
15278	Tfb2m	-0.118282	0.197932	1.01213	-0.137826	0.135459	0.842765	0	0
218699	Pxk	0.104421	0.271175	1.05794	0.144197	0.135511	0.84265	0	0
15114	Hap1	0.494152	0.384225	1.08315	0.878416	0.135602	0.842777	0	0
231051	Kmt2c	-0.0338414	0.740124	1.03992	-0.159628	0.135662	0.84271	0	0
14911	Thumpd3	-0.0157245	0.836677	1.0234	-0.118923	0.135786	0.843043	0	0
195018	Zzef1	-0.0119952	0.939349	1.00818	-0.247564	0.135871	0.843133	0	0
106794	Dhx57	0.0326224	0.8095	1.03133	-0.211119	0.135888	0.8428	0	0
17069	Ly6e	0.105727	0.332954	1.08136	0.167645	0.13594	0.842688	0	0
11975	Atp6v0a1	0.128737	0.361469	1.08161	0.215003	0.135989	0.842557	0	0
22720	Zfp62	0.122144	0.0696503	0.755185	0.0979342	0.13608	0.842681	0	0
18536	Pcm1	-0.0378944	0.799428	1.03166	-0.233552	0.136258	0.843347	0	0
23849	Klf6	0.569324	0.0649796	0.73238	0.446079	0.136276	0.843023	0	0
74148	Cluh	-0.00150124	0.981674	1.00234	-0.102313	0.136382	0.843241	0	0
544741	Gm5781	-0.113199	0.798927	1.03168	0.675783	0.136387	0.842838	0	0
16987	Lss	0.151408	0.129261	0.933503	0.147854	0.136406	0.842521	0	0
209361	Taf3	0.0783005	0.44585	1.08307	0.157406	0.136554	0.843002	0	0
80292	Zxdc	0.0350146	0.699141	1.04823	0.14069	0.13658	0.842726	0	0
675440	EZ_675440	-0.503408	0.19045	1.00519	-0.527758	0.136752	0.843348	0	0
230753	Thrap3	-0.0362437	0.782809	1.03416	-0.205181	0.136889	0.843758	0	0
280047	Gm5075	-0.0382077	0.917614	1.00871	0.575297	0.137183	0.845136	0	0
68128	Fam120aos	-0.206826	0.453947	1.08062	0.429307	0.137248	0.845104	0	0
103172	Chchd10	-0.0294383	0.885174	1.01302	0.309865	0.13753	0.846403	0	0
18632	Pex11b	-0.17104	0.0517695	0.665504	-0.124753	0.137645	0.846674	0	0
269470	Wdr3	0.00670191	0.946914	1.0088	-0.156811	0.137839	0.847431	0	0
69922	Vrk2	0.093989	0.158647	0.973742	0.0984525	0.137868	0.847174	0	0
20466	Sin3a	-0.110931	0.165814	0.984449	-0.119298	0.137988	0.847477	0	0
66234	Msmo1	0.127172	0.0401195	0.589781	0.0874815	0.138272	0.848789	0	0
18432	Mybbp1a	0.0665754	0.718446	1.04589	-0.28696	0.138307	0.848568	0	0
93762	Smarca5	0.0442665	0.596773	1.06319	-0.129241	0.138618	0.850042	0	0
69009	Thap7	0.040303	0.734951	1.04132	0.183595	0.138619	0.849609	0	0
100504676	EZ_100504676	0.354433	0.427542	1.08848	0.562434	0.138797	0.850265	0	0
217149	Cisd3	-0.146869	0.15273	0.96869	-0.147995	0.139018	0.851182	0	0
69769	Tnfaip8l2	-0.285457	0.0172737	0.372223	-0.16104	0.139171	0.851681	0	0
233977	Ppfia1	0.0312768	0.569105	1.06923	0.084253	0.139308	0.852084	0	0
69131	Cdk12	0.18506	0.107684	0.882467	0.168358	0.139326	0.85176	0	0
94249	Slc24a3	0.283124	0.0440216	0.616148	0.195449	0.13936	0.851531	0	0
75669	Pik3r4	0.0376847	0.804938	1.03056	-0.235618	0.139413	0.851422	0	0
78656	Brd8	0.0188073	0.839768	1.02217	-0.144811	0.139456	0.851251	0	0
240057	Syngap1	-0.0526691	0.686575	1.04989	0.202859	0.139595	0.851665	0	0
67871	Mrrf	-0.0652507	0.400538	1.08596	-0.11727	0.139897	0.853073	0	0
68035	Rbm42	0.0331191	0.710784	1.0476	0.137221	0.139933	0.852857	0	0
54646	Ppp1r3f	0.430347	0.083379	0.805616	0.354917	0.139959	0.852578	0	0
67150	Rnf141	-0.0904178	0.313518	1.07784	0.135227	0.139971	0.852222	0	0
332359	Tigd3	0.230632	0.493801	1.07646	-0.533213	0.140338	0.854018	0	0
236930	Ercc6l	-0.0115098	0.909823	1.01137	-0.157495	0.140365	0.853752	0	0
269037	Ctif	0.0655346	0.468118	1.07836	0.136646	0.140379	0.853403	0	0
72313	Fryl	0.00500688	0.977453	1.0035	-0.275154	0.14038	0.852977	0	0
231253	9130230L23Rik	0.481325	0.148878	0.96157	0.485554	0.140394	0.852629	0	0
104112	Acly	0.0603834	0.703926	1.04663	-0.245013	0.140779	0.854532	0	0
30948	Bin1	-0.00306347	0.950025	1.00889	0.0749969	0.140969	0.85525	0	0
77048	Cep83	0.0789381	0.38031	1.08385	0.135833	0.141017	0.855108	0	0
320139	Ptpn7	-0.0917547	0.100278	0.863093	-0.0810112	0.141075	0.855027	0	0
109232	Sccpdh	-0.0816319	0.592141	1.06252	-0.228191	0.141097	0.854725	0	0
56554	Raet1d	0.145609	0.0296595	0.500493	0.0916368	0.14122	0.855041	0	0
74610	Abcb8	-0.142717	0.0877239	0.820469	-0.119824	0.141362	0.855463	0	0
27280	Phlda3	-0.266922	0.152718	0.969129	-0.269019	0.141532	0.856061	0	0
100504235	Gm20125	0.267953	0.57825	1.06372	0.728388	0.141583	0.855939	0	0
237400	Mex3d	0.00929508	0.932745	1.00923	0.168229	0.141629	0.855785	0	0
13144	Dapk3	0.11989	0.133229	0.940612	0.115609	0.141786	0.856296	0	0
83671	Sytl2	-0.18159	0.724726	1.045	0.758529	0.141791	0.855894	0	0
68526	Gpr155	-0.175695	0.342937	1.07897	-0.276481	0.142046	0.857005	0	0
27223	Trp53bp1	0.0680212	0.70242	1.0479	-0.272978	0.142249	0.857793	0	0
19943	Rpl28	-0.018593	0.858868	1.01822	0.161007	0.142261	0.857437	0	0
14137	Fdft1	0.091059	0.0832593	0.805109	0.0751725	0.142264	0.857023	0	0
101206	Tada3	-0.030928	0.751774	1.03827	0.147946	0.142372	0.857243	0	0
18033	Nfkb1	0.204001	0.0563741	0.681552	0.151222	0.142416	0.857077	0	0
21349	Tal1	-0.0580643	0.415005	1.08516	-0.106906	0.142458	0.856896	0	0
319701	Fbxo48	0.153401	0.52533	1.07241	0.363681	0.142755	0.858254	0	0
627049	Zfp800	0.108917	0.136197	0.94377	0.106457	0.14278	0.857969	0	0
103135	Pan2	-0.0464578	0.679465	1.0519	-0.171884	0.142836	0.857874	0	0
233789	Smg1	-0.0320415	0.737314	1.04037	-0.146486	0.143007	0.858472	0	0
235380	Dmxl2	-0.0586592	0.734952	1.0412	-0.265608	0.143098	0.858585	0	0
56274	Stk3	0.0481015	0.430434	1.08569	0.0918468	0.14333	0.859549	0	0
[truncated: 9,965 more rows]

## Sheet: Supplemental Table 2
	Gene_symbol	Total_log2FC	Total_log2CPM	Total_F	Total_pvalue	Total_Bhpvalue	Polysomal_log2FC	Polysomal_log2CPM	Polysomal_F	Polysomal_pvalue	Polysomal_Bhpvalue	all_T	all_P
18035	Nfkbia	1.38914	5.69162	124.779	5.69e-29	6.83938e-25	1.27302	5.69162	103.617	2.45e-24	2.95194e-20	1	1
23886	Gdf15	2.43769	1.53363	101.832	6.04e-24	2.42202e-20	2.45002	1.53363	92.8799	5.56e-22	3.34098e-18	1	1
13198	Ddit3	1.24541	3.826	64.3819	1.02e-15	2.46497e-12	1.45641	3.826	86.1474	1.67e-20	6.69454e-17	1	1
11910	Atf3	1.02157	6.93617	107.599	3.29e-25	1.97836e-21	0.885375	6.93617	81.7962	1.51e-19	4.53553e-16	1	1
18218	Dusp8	4.00146	-0.366714	98.0487	4.08e-23	1.22722e-19	2.92532	-0.366714	59.1715	1.45e-14	3.47558e-11	1	1
69065	Chac1	2.18939	-0.212123	43.2279	4.87e-11	8.36976e-08	2.2469	-0.212123	39.1935	3.84e-10	6.59355e-07	1	1
21929	Tnfaip3	1.03001	4.02767	36.4754	1.55e-09	2.06571e-06	1.0731	4.02767	39.3865	3.48e-10	6.96817e-07	1	1
20310	Cxcl2	3.54189	-0.00586611	36.8627	1.27e-09	1.90518e-06	4.1534	-0.00586611	38.2579	6.2e-10	9.31734e-07	1	1
57748	Jmy	-0.489515	5.59966	22.1209	2.56e-06	0.00162024	-0.580323	5.59966	30.9367	2.67e-08	2.67132e-05	1	1
18439	P2rx7	0.61385	7.32634	29.7596	4.89e-08	5.34654e-05	0.610204	7.32634	29.3742	5.97e-08	5.5191e-05	1	1
12125	Bcl2l11	0.536372	6.39155	27.8581	1.31e-07	0.000120754	0.543996	6.39155	28.7119	8.4e-08	7.21384e-05	1	1
630499	H2-K2	1.0632	0.917266	14.2773	0.00015776	0.040363	1.4811	0.917266	26.0135	3.39e-07	0.000254812	1	1
20452	St8sia4	-0.53021	5.78088	24.8633	6.15e-07	0.000462526	-0.507466	5.78088	22.76	1.84e-06	0.00116164	1	1
228775	Trib3	1.09028	4.00074	30.6116	3.15e-08	3.79025e-05	0.918132	4.00074	22.2341	2.41e-06	0.00138202	1	1
320292	Rasgef1b	0.496508	5.48518	16.0617	6.13e-05	0.0194018	0.582453	5.48518	22.1016	2.59e-06	0.00141347	1	1
216850	Kdm6b	0.736793	4.11727	28.7379	8.29e-08	8.30401e-05	0.635005	4.11727	21.4273	3.67e-06	0.00184129	1	1
75296	Fgfr1op	-0.724806	5.2835	18.9919	1.31e-05	0.00607151	-0.764107	5.2835	21.0353	4.51e-06	0.00200813	1	1
73389	Hbp1	-0.481009	5.66779	19.5327	9.89e-06	0.00475671	-0.497642	5.66779	20.901	4.84e-06	0.00207712	1	1
67486	Polr3g	-0.492082	5.92929	20.4883	6e-06	0.0032794	-0.484978	5.92929	20.0941	7.37e-06	0.00305702	1	1
18792	Plau	0.455469	9.39915	16.1313	5.91e-05	0.0192069	0.494801	9.39915	19.0298	1.29e-05	0.00499206	1	1
78749	Filip1l	0.451759	4.75765	13.6254	0.000223143	0.0536659	0.529774	4.75765	18.5086	1.69e-05	0.00616336	1	1
24088	Tlr2	0.553506	6.88011	16.835	4.08e-05	0.0148579	0.573284	6.88011	18.0547	2.15e-05	0.00759151	1	1
106522	Pkdcc	1.24745	2.57067	49.0005	2.56e-12	5.1285e-09	0.742844	2.57067	17.4838	2.9e-05	0.00941744	1	1
378472	Vaultrc5	2.56532	-1.99685	16.7275	4.32e-05	0.0148255	3.17461	-1.99685	17.2504	3.28e-05	0.0103678	1	1
12795	Plk3	0.782276	4.04367	21.9963	2.73e-06	0.00164251	0.686163	4.04367	16.8456	4.05e-05	0.0121897	1	1
80859	Nfkbiz	0.759343	3.08374	22.6334	1.96e-06	0.00130973	0.686934	3.08374	16.5565	4.72e-05	0.0132053	1	1
75785	Klhl24	-0.731419	4.62136	15.3874	8.76e-05	0.0250723	-0.762788	4.62136	16.6091	4.59e-05	0.013471	1	1
22190	Ubc	0.525911	6.68262	21.7254	3.15e-06	0.00180141	0.458075	6.68262	16.4606	4.97e-05	0.0135753	1	1
18413	Osm	1.17128	4.49377	17.2691	3.24e-05	0.0130039	1.13149	4.49377	16.1358	5.9e-05	0.0147708	1	1
230784	Sesn2	0.589757	4.75838	17.0214	3.7e-05	0.0143375	0.573264	4.75838	16.1723	5.78e-05	0.0147967	1	1
214855	Arid5a	0.67875	4.83687	24.6117	7.01e-07	0.000496035	0.54709	4.83687	16.0612	6.13e-05	0.0150504	1	1
30955	Pik3cg	-0.365011	6.22775	12.3297	0.000445808	0.0850928	-0.411393	6.22775	15.5924	7.86e-05	0.0181692	1	1
11504	Adamts1	0.725749	7.08108	12.4979	0.000407418	0.0816534	0.800682	7.08108	15.1702	9.82e-05	0.0218774	1	1
14339	Aktip	-0.519804	3.9546	16.7423	4.28e-05	0.0151433	-0.479343	3.9546	14.8391	0.000117084	0.0242748	1	1
19252	Dusp1	1.50136	3.86539	12.9247	0.000324272	0.0696316	1.59886	3.86539	14.5234	0.000138429	0.0260096	1	1
20620	Plk2	0.964655	7.56575	12.9254	0.000324158	0.0708726	1.012	7.56575	14.1933	0.000164952	0.0296053	1	1
99730	Taf13	-0.448166	4.9806	14.2974	0.000156078	0.0408009	-0.429584	4.9806	13.2901	0.000266811	0.0433567	1	1
17872	Ppp1r15a	0.837721	4.81844	19.6026	9.53e-06	0.00477679	0.681168	4.81844	13.0553	0.000302427	0.0484891	1	1
11852	Rhob	0.869808	5.59513	12.943	0.000321114	0.0715074	0.869907	5.59513	12.9487	0.000320141	0.0506539	1	1
192287	Slc25a36	-0.447691	4.51266	14.1754	0.000166532	0.0417199	-0.424489	4.51266	12.8988	0.000328788	0.0513464	1	1
108960	Irak2	0.458267	4.54308	14.7445	0.000123103	0.0336435	0.427562	4.54308	12.8303	0.000341059	0.0525799	1	1
14104	Fasn	0.224436	8.85274	2.66962	0.10228	0.913081	0.818223	8.85274	34.8967	3.48e-09	4.64535e-06	0	1
19106	Eif2ak2	-0.292028	6.22635	6.48272	0.0108928	0.543509	-0.654704	6.22635	32.0789	1.48e-08	1.78013e-05	0	1
231659	Gcn1l1	0.195389	6.67327	2.57342	0.108673	0.919626	0.689729	6.67327	31.1372	2.4e-08	2.62827e-05	0	1
286940	Flnb	0.519031	7.28205	5.29193	0.0214244	0.660587	1.22035	7.28205	28.4811	9.46e-08	7.58521e-05	0	1
16542	Kdr	0.279617	7.44918	5.05714	0.0245247	0.693904	0.615587	7.44918	24.263	8.4e-07	0.00059443	0	1
67246	Resf1	0.30946	5.39818	8.2651	0.00404144	0.354732	0.524833	5.39818	23.2589	1.42e-06	0.000945928	0	1
21894	Tln1	0.113266	7.81028	0.541866	0.46166	1.03225	0.740532	7.81028	22.7056	1.89e-06	0.00113527	0	1
625054	Gm6548	-0.263853	4.2497	3.24603	0.0715968	0.867895	-0.693226	4.2497	21.883	2.9e-06	0.00151509	0	1
69719	Cad	0.185917	8.11556	0.917445	0.338147	1.02968	0.905801	8.11556	21.3633	3.8e-06	0.00175743	0	1
81910	Rrbp1	0.345452	7.90492	6.18919	0.0128533	0.572449	0.645743	7.90492	21.4077	3.71e-06	0.00178583	0	1
192119	Dicer1	-0.264826	7.01817	9.06151	0.00261046	0.263788	-0.38522	7.01817	19.0385	1.28e-05	0.00513499	0	1
320632	Snrnp200	0.056711	8.27206	0.10482	0.74612	1.01345	0.763484	8.27206	18.6939	1.53e-05	0.00576727	0	1
215418	Csrnp1	0.508003	3.64876	10.1644	0.00143181	0.191306	0.666946	3.64876	17.5553	2.79e-05	0.00958814	0	1
192176	Flna	0.0185735	9.26258	0.0117322	0.913746	1.00098	0.721656	9.26258	17.4993	2.87e-05	0.00960054	0	1
17886	Myh9	0.182714	8.15562	0.981899	0.321731	1.02621	0.762804	8.15562	16.87	4e-05	0.0123424	0	1
77128	Crebrf	-0.654491	3.19729	9.6352	0.00190883	0.225036	-0.876179	3.19729	16.5631	4.71e-05	0.0134728	0	1
223827	Gxylt1	-0.302184	5.95986	10.9272	0.000947608	0.14609	-0.370058	5.95986	16.3652	5.22e-05	0.0136554	0	1
76895	Bicd2	-0.23882	6.26181	6.45845	0.0110426	0.541988	-0.380814	6.26181	16.4043	5.12e-05	0.0136737	0	1
207932	Urb1	0.232793	5.98095	1.91495	0.166414	0.970011	0.67546	5.98095	15.7617	7.18e-05	0.0169394	0	1
20740	Sptan1	0.108769	7.81832	0.595057	0.44047	1.02888	0.564004	7.81832	15.7901	7.08e-05	0.0170204	0	1
494448	Cbx6	-0.330594	5.67497	9.35272	0.00222654	0.239055	-0.42489	5.67497	15.4513	8.47e-05	0.0192079	0	1
107094	Rrp12	0.19791	7.10914	1.94196	0.163456	0.964929	0.555661	7.10914	15.1402	9.98e-05	0.021823	0	1
217995	Heatr1	0.00435841	7.99836	0.000965907	0.975206	1.00024	0.544569	7.99836	14.9064	0.000112982	0.0238352	0	1
16835	Ldlr	0.286576	6.9661	7.90707	0.00492419	0.411204	0.394992	6.9661	14.933	0.000111397	0.0239204	0	1
21926	Tnf	0.894654	5.67511	10.1198	0.00146681	0.193829	1.08857	5.67511	14.7926	0.000120009	0.0240517	0	1
67300	Cltc	-0.0150876	9.36683	0.00666217	0.934947	0.998822	0.715148	9.36683	14.7966	0.000119753	0.0244073	0	1
234463	Tmem184c	-0.334243	5.3161	9.74595	0.00179718	0.213971	-0.408717	5.3161	14.6545	0.000129126	0.0250442	0	1
107566	Arl2bp	-0.351884	6.3985	9.52245	0.00202974	0.23026	-0.436294	6.3985	14.5723	0.000134884	0.0257456	0	1
192159	Prpf8	0.0970841	9.47461	0.277319	0.598464	1.02661	0.703155	9.47461	14.3905	0.00014855	0.0274818	0	1
77777	Ulbp1	-0.711298	3.98709	10.9458	0.00093814	0.146508	-0.81604	3.98709	14.2382	0.000161064	0.0293454	0	1
70683	Utp20	0.0137724	7.46454	0.00731539	0.93184	1.00003	0.609326	7.46454	14.0837	0.000174854	0.0309209	0	1
234734	Aars	0.227587	8.26201	5.44384	0.0196375	0.633084	0.359362	8.26201	13.5252	0.000235381	0.0398656	0	1
240174	Thada	0.0810432	5.98852	0.615334	0.432787	1.0281	0.38536	5.98852	13.4856	0.0002404	0.0401501	0	1
270685	Mthfd1l	0.0739745	7.03674	0.487817	0.484903	1.02748	0.391272	7.03674	13.5291	0.000234894	0.0403514	0	1
72416	Lrpprc	0.0821106	7.56283	0.405437	0.524294	1.02799	0.473513	7.56283	13.3466	0.000258888	0.0426455	0	1
11911	Atf4	0.321467	8.62328	9.93133	0.00162489	0.205677	0.365112	8.62328	12.7935	0.000347824	0.0529442	0	1
107045	Lars	0.0269539	7.50687	0.0322553	0.857469	1.00224	0.536465	7.50687	12.6465	0.000376275	0.0565588	0	1
75786	Ckap5	0.000530816	7.50561	9.18e-06	0.997582	1.00016	0.618937	7.50561	12.3176	0.000448709	0.0666139	0	1
55963	Slc1a4	0.298022	5.28711	8.54977	0.00345565	0.317208	0.357388	5.28711	12.2284	0.000470687	0.0690245	0	1
18578	Pde4b	0.874546	2.91401	9.10172	0.00255369	0.260238	1.01541	2.91401	12.181	0.00048278	0.0699449	0	1
381810	Lpar5	-0.195184	3.79221	1.85839	0.17281	0.972411	-0.497645	3.79221	12.1403	0.000493428	0.0706366	0	1
100494	Zfand2a	0.342797	6.38585	11.0007	0.000910788	0.144108	0.358577	6.38585	12.0317	0.000523045	0.073135	0	1
16440	Itpr3	0.0808305	6.63616	0.477921	0.489366	1.02645	0.409087	6.63616	12.0404	0.000520598	0.0736493	0	1
18986	Pou2f1	-0.31623	5.79409	6.70308	0.00962466	0.523695	-0.423638	5.79409	11.8983	0.000561858	0.0776591	0	1
100039864	Snhg12	0.481934	5.16256	5.20108	0.0225728	0.666925	0.740654	5.16256	11.7906	0.000595314	0.0804343	0	1
22142	Tuba1a	0.193578	6.56194	2.2924	0.130008	0.937823	-0.44073	6.56194	11.7958	0.000593656	0.0811217	0	1
20927	Abcc8	0.204786	6.1104	4.14175	0.0418378	0.823404	0.345475	6.1104	11.6494	0.000642225	0.0858084	0	1
107508	Eprs	0.0461276	9.08508	0.0988662	0.753194	1.01311	0.501453	9.08508	11.605	0.000657753	0.0869173	0	1
69116	Ubr4	0.0260006	7.36127	0.0644688	0.799567	1.00605	0.352429	7.36127	11.5682	0.000670894	0.0876903	0	1
18572	Pdcd11	0.0403674	7.77131	0.0659148	0.79738	1.00709	0.536857	7.77131	11.538	0.000681888	0.0881688	0	1
24064	Spry2	0.378213	3.97866	8.258	0.00405728	0.353542	0.440815	3.97866	11.4515	0.000714378	0.0904252	0	1
13688	Eif4ebp2	-0.168502	6.62367	2.69689	0.100544	0.910427	-0.348319	6.62367	11.4698	0.000707346	0.0904876	0	1
320538	Ubn2	-0.36174	5.24695	6.61446	0.0101154	0.533498	-0.477582	5.24695	11.3329	0.000761459	0.0953807	0	1
22339	Vegfa	0.450325	5.6817	19.989	7.79e-06	0.00407233	0.335053	5.6817	11.1979	0.000818879	0.101516	1	0
17133	Maff	0.656859	3.21848	17.4874	2.89e-05	0.0124208	0.513305	3.21848	11.0558	0.000884108	0.106314	1	0
30963	Hacd1	-0.500066	5.29792	13.0196	0.000308255	0.0699391	-0.462774	5.29792	11.0173	0.000902635	0.107467	1	0
19698	Relb	0.826974	2.66713	17.3317	3.14e-05	0.013016	0.649504	2.66713	10.9524	0.000934808	0.110206	1	0
224674	Slc37a1	0.608243	3.53415	14.9484	0.00011049	0.0308986	0.513174	3.53415	10.7719	0.00103054	0.120313	1	0
74747	Ddit4	1.04377	2.34921	16.631	4.54e-05	0.0151655	0.802424	2.34921	10.2417	0.00137301	0.143569	1	0
69068	Tcim	1.15366	1.17208	27.3297	1.72e-07	0.000137531	0.717517	1.17208	9.47905	0.00207832	0.199934	1	0
20306	Ccl7	1.19462	3.17051	12.3413	0.000443055	0.0859313	1.02773	3.17051	9.20968	0.00240738	0.214436	1	0
216198	Tcp11l2	-0.628689	4.00488	14.6466	0.00012967	0.0346507	-0.493102	4.00488	9.03357	0.00265066	0.226058	1	0
240660	Slc35g1	-0.376731	5.77467	12.8252	0.000341986	0.0721471	-0.30988	5.77467	8.76576	0.00306938	0.256315	1	0
212398	Frat2	-0.627991	2.80006	15.5562	8.01e-05	0.0234892	-0.40569	2.80006	7.10523	0.00768595	0.388334	1	0
23882	Gadd45g	0.96718	1.94657	16.0258	6.25e-05	0.0192665	0.592081	1.94657	6.27743	0.0122286	0.488533	1	0
12452	Ccng2	-0.647345	2.74864	12.5493	0.000396352	0.080782	-0.442096	2.74864	6.01265	0.0142037	0.514456	1	0
100504051	EZ_100504051	-1.01136	-0.171456	13.8777	0.000195097	0.0478785	-1.06696	-0.171456	5.78645	0.0161501	0.540962	1	0
18591	Pdgfb	0.416925	4.87388	12.0813	0.000509314	0.0927954	0.281908	4.87388	5.64317	0.0175235	0.545905	1	0
12608	Cebpb	0.607411	2.81145	12.6018	0.000385376	0.0798992	0.295776	2.81145	3.11108	0.0777616	0.846996	1	0
73656	Ms4a6c	-0.799857	1.18973	12.3775	0.000434537	0.0856608	-0.374582	1.18973	3.0806	0.0792314	0.853726	1	0
22642	Zbtb17	0.439078	4.75711	12.1683	0.000486092	0.0899271	0.219447	4.75711	3.05746	0.080367	0.854477	1	0
81703	Jdp2	0.509163	4.6665	17.7117	2.57e-05	0.0114479	0.166467	4.6665	1.9423	0.163419	0.959995	1	0
232816	Zfp628	0.513856	3.37949	12.2118	0.000474879	0.0892253	0.123643	3.37949	0.723529	0.394989	0.999524	1	0
218963	Gm1821	1.00703	2.99178	16.8844	3.97e-05	0.0149283	-0.0657654	2.99178	0.0728515	0.787229	1.0061	1	0
16500	Kcnb1	-0.768363	1.51105	13.1788	0.000283128	0.0654734	-0.147743	1.51105	0.51164	0.47443	1.00618	1	0
54217	Rpl36	0.501947	6.8004	13.6133	0.000224593	0.0529556	0.133461	6.8004	0.97266	0.324018	1.0068	1	0
19782	Rmrp	-3.03793	-0.361769	15.8561	6.83e-05	0.0205465	0.429787	-0.361769	0.10165	0.749858	1.0119	1	0
19332	Rab20	0.409035	3.18634	5.39795	0.0201604	0.641345	0.573688	3.18634	11.119	0.00085446	0.104846	0	0
19225	Ptgs2	0.778554	4.6575	7.87994	0.0049986	0.4117	0.926746	4.6575	11.0758	0.00087462	0.106235	0	0
226519	Lamc1	0.0609239	7.69669	0.244508	0.620969	1.01982	0.405658	7.69669	10.7422	0.00104718	0.119927	0	0
12847	Copa	-0.0269199	8.14759	0.0599782	0.80653	1.00472	0.361673	8.14759	10.7533	0.00104093	0.120358	0	0
12609	Cebpd	0.22298	1.02827	1.10308	0.293591	1.02898	0.682841	1.02827	10.624	0.00111632	0.125456	0	0
224826	Ubr2	0.000633271	6.46676	2.3e-05	0.99617	0.999411	0.433774	6.46676	10.6318	0.0011116	0.126104	0	0
232334	Vgll4	-0.336	3.42823	5.01795	0.0250859	0.701529	-0.485618	3.42823	10.5783	0.0011442	0.127398	0	0
69206	2010016I18Rik	-1.01138	-1.83436	4.09221	0.0430813	0.830213	-2.4011	-1.83436	10.5424	0.00116668	0.127539	0	0
13714	Elk4	-0.34785	3.95439	5.47194	0.0193242	0.638389	-0.488234	3.95439	10.5563	0.0011579	0.127741	0	0
15259	Hipk3	-0.292535	7.59175	9.55528	0.00199375	0.230527	-0.3066	7.59175	10.5031	0.00119173	0.129104	0	0
100201	Tmem64	-0.32882	5.00277	6.73487	0.0094546	0.521521	-0.407977	5.00277	10.3878	0.00126854	0.136198	0	0
70611	Fbxo33	-0.368201	6.56857	9.93101	0.00162517	0.20357	-0.374853	6.56857	10.3128	0.00132112	0.140588	0	0
15258	Hipk2	-0.0884777	5.78285	0.749639	0.386591	1.03008	-0.329894	5.78285	10.2511	0.00136603	0.144092	0	0
13424	Dync1h1	0.239132	7.55162	4.26951	0.0388021	0.81147	0.371375	7.55162	10.1182	0.0014681	0.150888	0	0
73251	Setd7	-0.31789	6.23552	9.55104	0.00199836	0.22886	-0.326817	6.23552	10.127	0.00146114	0.151467	0	0
73945	Otud4	-0.179342	7.95723	4.23418	0.0396178	0.819972	-0.276263	7.95723	10.0172	0.00155082	0.158039	0	0
70508	Bbx	-0.283181	6.54132	8.63099	0.00330491	0.308074	-0.305531	6.54132	9.96912	0.00159187	0.160859	0	0
77627	Efcab6	0.641984	-0.650279	2.57082	0.108851	0.91984	1.21424	-0.650279	9.94375	0.00161396	0.161732	0	0
333050	Ksr2	0.0416515	1.32595	0.0316676	0.858759	1.00248	-0.724867	1.32595	9.76872	0.00177506	0.176406	0	0
20557	Slfn3	-0.216215	4.88828	3.44673	0.0633772	0.881053	-0.363095	4.88828	9.67869	0.00186417	0.182249	0	0
319180	Hist1h2bf	0.14912	-1.50647	0.113087	0.736656	1.01284	1.60409	-1.50647	9.67891	0.00186396	0.183722	0	0
15531	Ndst1	-0.242422	5.13787	4.3392	0.0372444	0.801188	-0.359398	5.13787	9.62128	0.00192336	0.186519	0	0
67382	Brd3	-0.214095	6.40306	5.44686	0.0196036	0.635399	-0.281769	6.40306	9.45947	0.00210062	0.195813	0	0
18458	Pabpc1	-0.0362745	10.8958	0.0798069	0.777559	1.01017	0.395673	10.8958	9.45975	0.00210029	0.197313	0	0
381305	Rc3h1	-0.426569	6.31472	9.93997	0.00161728	0.206892	-0.415794	6.31472	9.42381	0.00214186	0.198122	0	0
70699	Nup205	0.0126081	8.02413	0.00676961	0.934426	0.999419	0.473454	8.02413	9.46244	0.00209722	0.198575	0	0
381598	2610005L07Rik	-0.237153	0.703703	1.02558	0.311199	1.02977	0.765769	0.703703	9.47183	0.00208651	0.199129	0	0
100861642	EZ_100861642	0.418663	0.476311	1.99667	0.157645	0.955003	0.856358	0.476311	9.33253	0.00225121	0.205082	0	0
18973	Pole	-0.0469019	6.28915	0.123256	0.72553	1.0133	0.412449	6.28915	9.33925	0.00224298	0.205892	0	0
236792	Mmgt1	-0.314417	6.67031	10.6773	0.00108458	0.159049	-0.292268	6.67031	9.27778	0.00231951	0.20815	0	0
22019	Tpp2	-0.0772835	7.66363	0.571748	0.449565	1.02854	0.312948	7.66363	9.28897	0.00230538	0.208437	0	0
73338	Itpripl1	-0.324328	4.97956	7.68254	0.00557575	0.424357	-0.352792	4.97956	9.17909	0.00244796	0.216446	0	0
71169	Nbas	0.0135673	4.46506	0.00684253	0.934075	0.999399	0.506377	4.46506	9.13463	0.00250816	0.216983	0	0
226419	Dyrk3	-0.320706	4.74736	8.74075	0.00311176	0.296976	-0.327943	4.74736	9.1521	0.00248432	0.218058	0	0
72278	Ccpg1	-0.272392	3.62721	4.37006	0.0365757	0.796781	-0.395503	3.62721	9.13773	0.00250392	0.218185	0	0
233833	Tnrc6a	-0.186118	6.53095	3.00389	0.0830647	0.888659	-0.325064	6.53095	9.09837	0.00255838	0.219746	0	0
107476	Acaca	-0.0240304	6.83647	0.044533	0.832865	1.00302	0.345237	6.83647	9.00054	0.002699	0.228559	0	0
18519	Kat2b	-0.28695	4.81384	5.49977	0.019019	0.637057	-0.361628	4.81384	8.78741	0.00303317	0.255062	0	0
213988	Tnrc6b	-0.336352	5.52205	6.06118	0.0138185	0.578981	-0.407145	5.52205	8.75121	0.00309396	0.256585	0	0
19651	Rbl2	-0.414759	4.56121	9.83943	0.0017081	0.211752	-0.390251	4.56121	8.71248	0.00316039	0.256782	0	0
622976	Gm6377	0.370469	2.24038	3.31513	0.0686447	0.864349	0.605167	2.24038	8.69534	0.00319024	0.257468	0	0
353187	Nr1d2	-0.272144	4.87217	6.42598	0.0112463	0.538791	-0.31719	4.87217	8.73101	0.00312844	0.257667	0	0
100861991	EZ_100861991	1.00906	-0.653807	7.87449	0.00501371	0.410135	0.975984	-0.653807	8.71814	0.00315059	0.257727	0	0
13669	Eif3a	0.0843135	9.36546	0.4896	0.484106	1.02815	0.354295	9.36546	8.609	0.00334506	0.266387	0	0
269704	Zfp664	-0.274679	6.06171	5.55581	0.0184194	0.631036	-0.340371	6.06171	8.59429	0.00337219	0.26678	0	0
80905	Polh	-0.207488	5.97312	3.78805	0.0516198	0.863322	-0.312787	5.97312	8.61265	0.00333836	0.267626	0	0
16782	Lamc2	0.430238	2.26886	6.7891	0.00917161	0.520229	0.456687	2.26886	8.54022	0.00347384	0.273026	0	0
18030	Nfil3	0.328011	5.0472	7.79176	0.00524851	0.417969	0.340718	5.0472	8.51422	0.00352383	0.275156	0	0
668661	2410002F23Rik	0.274314	6.34186	3.54293	0.0597999	0.878014	0.425085	6.34186	8.47715	0.00359634	0.279007	0	0
22343	Lin7c	-0.28096	7.92856	8.37004	0.00381458	0.34489	-0.280705	7.92856	8.37839	0.00379709	0.285375	0	0
66395	Ahnak	-0.48027	5.98288	10.3916	0.00126591	0.174972	-0.433824	5.98288	8.36306	0.00382925	0.286005	0	0
12448	Ccne2	-0.234078	5.86615	5.42083	0.0198979	0.636362	-0.291172	5.86615	8.38353	0.00378636	0.286358	0	0
75560	Ep400	0.0289972	6.48322	0.0933785	0.759925	1.01108	0.278224	6.48322	8.38429	0.00378477	0.28805	0	0
22321	Vars	0.18293	7.99198	2.75475	0.0969658	0.912374	0.318892	7.99198	8.33811	0.00388219	0.288169	0	0
20296	Ccl2	0.826605	6.44068	10.2976	0.00133202	0.179973	0.744984	6.44068	8.39292	0.00376686	0.288513	0	0
226151	Slf2	-0.190734	7.76163	4.47234	0.0344479	0.780104	-0.261705	7.76163	8.40385	0.00374427	0.288621	0	0
20019	Polr1a	0.0761005	7.23076	0.328179	0.566733	1.02945	0.385216	7.23076	8.3182	0.00392499	0.289558	0	0
22241	Ulk1	-0.222978	3.25436	1.88201	0.170106	0.971745	-0.466273	3.25436	8.2913	0.00398355	0.292087	0	0
75320	Etnk1	-0.222033	6.78873	6.12471	0.0133305	0.568436	-0.258411	6.78873	8.27244	0.00402515	0.293348	0	0
353047	Plekhm1	-0.149986	7.28458	2.88	0.0896862	0.905522	-0.254079	7.28458	8.25849	0.00405619	0.29383	0	0
67299	Dock7	0.0514493	6.14724	0.168109	0.681798	1.01758	0.362103	6.14724	8.14734	0.00431243	0.298029	0	0
18432	Mybbp1a	0.115552	9.79761	0.882574	0.347498	1.0272	0.351788	9.79761	8.15559	0.00429285	0.298391	0	0
66881	Pcyox1	-0.225322	6.02261	5.04008	0.0247674	0.699126	-0.286538	6.02261	8.18266	0.00422926	0.299158	0	0
21413	Tcf4	-0.155523	5.30684	2.22343	0.13593	0.938325	-0.298757	5.30684	8.15946	0.00428372	0.299487	0	0
66965	Ctu2	0.32374	5.74408	9.33804	0.00224445	0.23675	0.300568	5.74408	8.18872	0.00421516	0.299925	0	0
13433	Dnmt1	0.0351514	8.11266	0.0758049	0.783065	1.00839	0.366166	8.11266	8.16645	0.00426724	0.300079	0	0
100502959	AV051173	0.65288	-1.27315	1.97752	0.159652	0.958467	1.14834	-1.27315	8.20775	0.00417118	0.30035	0	0
74121	Acoxl	0.617863	1.48108	6.00297	0.0142818	0.576306	0.6937	1.48108	8.19465	0.00420141	0.300726	0	0
19712	Rest	-0.233218	4.99907	4.0342	0.0445868	0.824856	-0.334238	4.99907	8.10558	0.00441292	0.303231	0	0
235493	Fam214a	-0.367322	0.680392	1.81084	0.178408	0.974716	-0.7953	0.680392	8.07386	0.00449083	0.303384	0	0
22755	Zfp93	-0.0482477	-0.834214	0.0179377	0.893457	1.00288	-1.08255	-0.834214	8.0915	0.00444734	0.303859	0	0
235682	Zfp445	-0.272112	5.68294	7.6497	0.00567818	0.426751	-0.280994	5.68294	8.03053	0.00459953	0.303898	0	0
76688	Arfrp1	0.219569	5.95811	3.45517	0.0630543	0.879614	0.333914	5.95811	8.05985	0.0045257	0.304031	0	0
20302	Ccl3	0.399723	9.00036	7.50232	0.00616195	0.441056	0.413711	9.00036	8.03876	0.00457868	0.304191	0	0
100503773	EZ_100503773	0.599968	-0.408832	2.81057	0.0936449	0.909596	0.956196	-0.408832	8.04663	0.00455884	0.304556	0	0
66410	Mterf3	0.0992637	4.91174	0.879963	0.348212	1.02704	0.299143	4.91174	8.07684	0.00448346	0.304596	0	0
17859	Mxi1	-0.251499	6.40686	6.04799	0.0139222	0.57729	-0.29026	6.40686	8.00779	0.00465765	0.306056	0	0
213742	Xist	-0.37378	6.13712	4.62945	0.0314276	0.763469	-0.492191	6.13712	7.97371	0.00474616	0.306842	0	0
57742	Abhd1	0.37811	0.506651	2.37818	0.123041	0.937622	0.743435	0.506651	7.98336	0.00472091	0.306859	0	0
667118	Zbed6	-0.352269	5.32305	3.49322	0.0616207	0.870727	-0.536136	5.32305	7.98396	0.00471935	0.308425	0	0
100862227	EZ_100862227	0.302417	0.409527	0.959847	0.327225	1.02605	0.879391	0.409527	7.92747	0.00486897	0.309785	0	0
20971	Sdc4	0.370793	7.16407	11.6684	0.00063571	0.114096	0.304986	7.16407	7.93037	0.00486118	0.310935	0	0
22201	Uba1	0.083129	8.81329	0.668048	0.413733	1.03197	0.286973	8.81329	7.93632	0.00484524	0.311572	0	0
320011	Uggt1	-0.0782583	7.20743	0.439139	0.507538	1.03059	0.333185	7.20743	7.86897	0.00502902	0.313337	0	0
11352	Abl2	-0.143646	7.40031	2.30728	0.128769	0.937884	-0.265766	7.40031	7.87483	0.00501275	0.31395	0	0
54720	Rcan1	0.482797	6.29819	9.29359	0.00229957	0.238382	0.443503	6.29819	7.87849	0.00500261	0.314955	0	0
19921	Rpl19	0.209086	9.69554	5.46314	0.0194218	0.634638	0.251008	9.69554	7.88714	0.00497875	0.315102	0	0
11877	Arvcf	0.293221	-1.09143	0.511095	0.474665	1.02955	1.10596	-1.09143	7.82679	0.00514773	0.317444	0	0
100678	Psph	0.15846	4.72059	1.78571	0.18145	0.977571	0.327985	4.72059	7.83266	0.00513106	0.318047	0	0
59024	Med12	0.0616496	6.4637	0.16635	0.683376	1.01653	0.425048	6.4637	7.79276	0.00524559	0.321828	0	0
26374	Cop1	-0.201058	6.35167	4.76575	0.0290314	0.745947	-0.257599	6.35167	7.76077	0.00533933	0.325916	0	0
234779	Plcg2	0.0717814	8.81308	0.565446	0.452074	1.03036	0.265811	8.81308	7.73183	0.00542558	0.327852	0	0
108989	Tpr	0.0586818	8.28661	0.195308	0.658535	1.0189	0.370685	8.28661	7.73556	0.00541438	0.328828	0	0
100504230	AU020206	-0.260951	5.44176	6.32835	0.0118823	0.549557	-0.287946	5.44176	7.71023	0.00549088	0.330139	0	0
20688	Sp4	-0.0156105	3.24806	0.0114437	0.914808	1.00096	-0.410248	3.24806	7.68064	0.00558164	0.333926	0	0
381270	2004-03-01	1.21674	-1.83629	4.32559	0.0375435	0.804742	1.80909	-1.83629	7.65087	0.0056745	0.337801	0	0
67134	Nop56	0.23081	8.86325	3.57808	0.0585468	0.881134	0.337452	8.86325	7.6288	0.00574436	0.340276	0	0
15937	Ier3	1.03697	5.19966	8.69567	0.00318966	0.302013	0.968379	5.19966	7.59004	0.00586917	0.345964	0	0
21973	Top2a	-0.036415	8.47881	0.0522371	0.819215	1.00214	0.438501	8.47881	7.52582	0.0060821	0.348272	0	0
11855	Arhgap5	-0.185317	7.16668	3.01479	0.0825082	0.889033	-0.29369	7.16668	7.5281	0.00607438	0.349495	0	0
26961	Rpl8	0.220196	9.97828	5.82081	0.0158376	0.595148	0.250791	9.97828	7.55951	0.00596942	0.350158	0	0
13194	Ddb1	0.0172904	9.67186	0.0237144	0.877614	1.00298	0.308595	9.67186	7.53135	0.00606345	0.350543	0	0
19775	Xpr1	-0.321894	7.44931	8.45818	0.00363406	0.331057	-0.304166	7.44931	7.54613	0.00601391	0.351055	0	0
110826	Etfb	0.161016	5.58607	2.11947	0.145437	0.946878	0.29989	5.58607	7.53629	0.00604683	0.351271	0	0
104806	Fancm	-0.109157	5.50248	1.06019	0.303171	1.02839	-0.291012	5.50248	7.48357	0.00622644	0.351516	0	0
16476	Jun	1.04516	6.49291	7.59483	0.00585358	0.434502	1.03548	6.49291	7.45726	0.00631812	0.351738	0	0
55949	Eef1b2	0.128683	9.25795	2.10363	0.14695	0.948508	0.242445	9.25795	7.47312	0.00626269	0.35191	0	0
58235	Nectin1	-0.283918	5.11925	6.72793	0.00949149	0.521165	-0.295914	5.11925	7.43972	0.00637999	0.351924	0	0
18080	Nin	-0.176617	7.17787	3.74381	0.0530034	0.873104	-0.25008	7.17787	7.48757	0.00621263	0.352391	0	0
56454	Aldh18a1	0.161476	7.30697	2.39566	0.121672	0.934895	0.284452	7.30697	7.40309	0.00651119	0.35269	0	0
241915	Phc3	-0.200064	5.46366	3.16951	0.0750252	0.873357	-0.309565	5.46366	7.46068	0.00630613	0.352703	0	0
212943	Tent5a	-0.241743	4.67537	4.8614	0.027464	0.732272	-0.299398	4.67537	7.40876	0.0064907	0.353171	0	0
218100	Zfp322a	-0.387296	4.65532	10.7163	0.00106193	0.157651	-0.321826	4.65532	7.44055	0.00637702	0.353381	0	0
19896	Rpl10a	0.246767	8.64274	6.69423	0.00967254	0.52158	0.260661	8.64274	7.49026	0.00620336	0.353533	0	0
20104	Rps6	0.147469	9.52728	2.74592	0.0975029	0.91243	0.242297	9.52728	7.41868	0.006455	0.354436	0	0
100503178	2810013P06Rik	0.212953	2.57206	1.82245	0.177022	0.972003	0.446849	2.57206	7.4091	0.00648947	0.354708	0	0
18569	Pdcd4	-0.555189	2.38309	8.67497	0.0032261	0.303077	-0.512406	2.38309	7.37351	0.00661918	0.355337	0	0
105148	Iars	0.0398466	8.2865	0.113798	0.735861	1.0129	0.321543	8.2865	7.377	0.00660632	0.356237	0	0
332579	Card9	0.375759	4.7078	10.0969	0.00148517	0.194121	0.320196	4.7078	7.35141	0.00670103	0.356548	0	0
11307	Abcg1	-0.190265	6.74523	4.12733	0.0421958	0.825048	-0.254225	6.74523	7.3581	0.00667613	0.356802	0	0
16779	Lamb2	-0.369333	-2.02114	0.411686	0.521115	1.0288	1.65009	-2.02114	7.2687	0.00701667	0.371698	0	0
77987	Ascc3	-0.0425587	6.29717	0.143766	0.704566	1.01624	0.305865	6.29717	7.2579	0.00705896	0.372298	0	0
16409	Itgam	-0.0468295	7.4622	0.137777	0.710501	1.01591	0.34043	7.4622	7.2243	0.00719231	0.376033	0	0
11834	Aqr	0.00906743	7.93139	0.00679557	0.934301	0.999552	0.296457	7.93139	7.22445	0.00719171	0.377643	0	0
269774	Aak1	-0.198879	6.14297	3.79641	0.0513625	0.861415	-0.274933	6.14297	7.19011	0.00733065	0.381606	0	0
11906	Zfhx3	-0.105977	4.61928	0.737827	0.390358	1.03234	-0.332835	4.61928	7.17982	0.00737283	0.382148	0	0
16601	Klf9	-0.217319	5.36183	3.94	0.0471509	0.832584	-0.291868	5.36183	7.1513	0.00749095	0.384951	0	0
54199	Ccrl2	0.512765	-1.70324	0.841032	0.359102	1.02716	1.49203	-1.70324	7.15564	0.00747287	0.38567	0	0
229541	Dennd4b	0.223741	4.8981	2.93819	0.0865078	0.903784	0.351445	4.8981	7.12736	0.00759165	0.388466	0	0
56463	Snd1	0.0857651	7.57662	0.575896	0.447926	1.0289	0.302316	7.57662	7.11762	0.00763299	0.388927	0	0
17118	Marcks	-0.404213	4.96132	6.17516	0.0129556	0.574875	-0.434441	4.96132	7.10866	0.00767126	0.389227	0	0
104718	Ttc7b	-0.232028	6.76461	3.28149	0.0700652	0.866804	-0.341166	6.76461	7.08594	0.00776912	0.390894	0	0
234865	Nup133	0.00846413	7.49145	0.00578117	0.939392	0.999132	0.296878	7.49145	7.07317	0.00782468	0.392049	0	0
69307	Pxt1	-0.188451	-1.54201	0.155235	0.693582	1.01637	-1.30527	-1.54201	7.03849	0.00797761	0.394777	0	0
16785	Rpsa	0.16189	10.0417	2.45642	0.117045	0.930863	0.274069	10.0417	7.02919	0.00801915	0.395206	0	0
18968	Pola1	0.0122392	6.63558	0.0117491	0.913684	1.0011	0.302205	6.63558	7.05015	0.00792585	0.395471	0	0
19053	Ppp2cb	-0.306749	6.4048	10.371	0.00128012	0.174926	-0.251009	6.4048	7.03979	0.00797185	0.396122	0	0
56068	Ammecr1	-0.185076	5.41405	3.36109	0.066754	0.875373	-0.267166	5.41405	6.97288	0.00827543	0.406172	0	0
67731	Fbxo32	-0.881434	1.74386	7.72515	0.00544568	0.419771	-0.82808	1.74386	6.96553	0.00830946	0.406184	0	0
66549	Aggf1	-0.203907	7.28062	4.49463	0.0340015	0.780283	-0.252626	7.28062	6.93185	0.00846741	0.410567	0	0
76808	Rpl18a	0.216412	9.59121	5.26639	0.021741	0.663542	0.248143	9.59121	6.93351	0.00845954	0.411846	0	0
213054	Gabpb2	-0.221448	6.72443	5.34632	0.0207661	0.65199	-0.250576	6.72443	6.85839	0.00882258	0.420998	0	0
15939	Ier5	0.547654	5.83314	6.59993	0.0101983	0.528595	0.558972	5.83314	6.86356	0.00879713	0.421456	0	0
230676	Szt2	0.133464	4.42053	0.859421	0.353901	1.0267	0.384174	4.42053	6.87595	0.00873635	0.421906	0	0
15982	Ifrd1	0.244887	8.98434	5.18084	0.0228372	0.66817	0.281855	8.98434	6.86862	0.00877223	0.421944	0	0
80910	Gpr84	1.00127	2.92071	9.76472	0.00177892	0.213916	0.832864	2.92071	6.84542	0.00888687	0.42239	0	0
208628	Kntc1	-0.0424117	5.65364	0.0985164	0.753617	1.01277	0.357429	5.65364	6.82303	0.00899898	0.422706	0	0
620248	EZ_620248	-0.520846	-1.59264	1.14034	0.28558	1.03157	1.27443	-1.59264	6.82964	0.00896573	0.42446	0	0
19988	Rpl6	0.153575	9.89265	3.06242	0.0801222	0.890453	0.228713	9.89265	6.79725	0.00912982	0.427183	0	0
271564	Vps13a	-0.0888437	6.43179	0.533605	0.465095	1.03302	0.319659	6.43179	6.72808	0.00949065	0.438943	0	0
19055	Ppp3ca	-0.182837	6.12523	3.50035	0.0613558	0.871079	-0.253433	6.12523	6.74152	0.00941942	0.439025	0	0
18209	Ntn3	0.128409	-1.05535	0.10047	0.751266	1.01369	-1.1399	-1.05535	6.73435	0.00945735	0.439091	0	0
230233	Elp1	-0.00979985	6.24984	0.00515147	0.942782	0.998674	0.355858	6.24984	6.70965	0.00958925	0.441804	0	0
230393	Focad	0.0331476	4.97191	0.0424111	0.836838	1.00339	0.421867	4.97191	6.7022	0.00962943	0.441961	0	0
240028	Lnpep	-0.231668	5.87495	3.71651	0.0538767	0.880255	-0.313697	5.87495	6.66668	0.0098232	0.442412	0	0
218629	Dhx29	0.0735767	5.85603	0.477395	0.489605	1.02641	0.277651	5.85603	6.67248	0.00979131	0.442633	0	0
66967	Edem3	-0.300445	6.05635	5.94757	0.0147376	0.581048	-0.318549	6.05635	6.67598	0.00977206	0.44343	0	0
170762	Nup155	-0.0448432	7.2878	0.132174	0.716188	1.01379	0.320369	7.2878	6.68088	0.00974527	0.44389	0	0
21745	Tep1	0.0162018	6.18191	0.0235326	0.87808	1.00265	0.277019	6.18191	6.68384	0.00972906	0.444836	0	0
16589	Uhmk1	-0.18997	4.91185	2.20002	0.138009	0.94079	-0.331873	4.91185	6.62035	0.010082	0.452372	0	0
77300	Raph1	-0.209295	5.41711	3.56094	0.0591543	0.878185	-0.286743	5.41711	6.56404	0.010406	0.465175	0	0
353237	Pcdhac2	-0.221382	5.31953	4.53191	0.0332685	0.776802	-0.265047	5.31953	6.5529	0.0104714	0.466364	0	0
235134	Nfrkb	0.0842229	5.15576	0.588811	0.442879	1.0293	0.285868	5.15576	6.54379	0.0105251	0.467025	0	0
140859	Nek8	0.017934	1.3587	0.00643322	0.936072	0.99887	-0.590255	1.3587	6.52087	0.0106616	0.471344	0	0
20091	Rps3a1	0.0970438	10.3255	1.1366	0.286372	1.03041	0.232099	10.3255	6.50139	0.010779	0.474791	0	0
21812	Tgfbr1	-0.264233	5.49123	5.48757	0.0191521	0.637962	-0.287729	5.49123	6.48629	0.010871	0.475358	0	0
11774	Ap3b1	0.00158853	6.85445	0.00022919	0.987921	0.998718	0.268532	6.85445	6.48887	0.0108552	0.4764	0	0
29875	Iqgap1	0.000255597	8.22981	2.8e-06	0.998666	0.999913	0.389789	8.22981	6.46419	0.011007	0.477829	0	0
211986	Tmem18	-0.199524	5.32341	3.35905	0.0668368	0.872652	-0.274557	5.32341	6.43132	0.0112125	0.478124	0	0
30951	Cbx8	-0.244208	1.6886	1.85567	0.173126	0.971459	-0.446028	1.6886	6.45581	0.011059	0.478363	0	0
68816	Ppil1	-0.0824351	6.6607	0.76691	0.381175	1.02887	-0.237749	6.6607	6.46777	0.0109849	0.478597	0	0
97998	Deptor	-0.325987	4.30392	5.149	0.0232597	0.677235	-0.367519	4.30392	6.43505	0.011189	0.478818	0	0
27050	Rps3	0.139276	10.2696	2.38347	0.122625	0.938018	0.228885	10.2696	6.44019	0.0111567	0.479139	0	0
69727	Usp46	-0.248293	5.72647	4.97154	0.0257677	0.710681	-0.282254	5.72647	6.4087	0.0113563	0.479155	0	0
330192	Vps37b	0.259433	5.18011	4.4615	0.034667	0.782121	0.309307	5.18011	6.40241	0.0113966	0.479173	0	0
67115	Rpl14	0.161613	9.64244	3.05128	0.0806734	0.892454	0.233673	9.64244	6.38804	0.0114892	0.479713	0	0
16969	Zbtb7a	-0.100012	5.27866	0.733591	0.391722	1.03299	-0.296915	5.27866	6.41827	0.0112952	0.479946	0	0
60507	Qtrt1	0.327961	4.34002	6.94714	0.00839534	0.494873	0.314271	4.34002	6.38003	0.0115411	0.480215	0	0
667090	Gm8451	0.362619	2.90904	4.8962	0.0269159	0.724079	0.400163	2.90904	6.33627	0.0118293	0.480566	0	0
50770	Atp11a	-0.129642	4.9451	1.09137	0.296168	1.02901	-0.31382	4.9451	6.40967	0.01135	0.480578	0	0
15013	H2-Q2	2.38444	-0.393664	3.98471	0.0459151	0.832775	2.93705	-0.393664	6.44024	0.0111563	0.480842	0	0
12578	Cdkn2a	0.213578	5.48099	3.72326	0.0536596	0.8779	0.274767	5.48099	6.35319	0.011717	0.480877	0	0
224814	Abcc10	0.0981232	2.18601	0.288312	0.591304	1.02707	0.458901	2.18601	6.38987	0.0114773	0.480889	0	0
19173	Psmb5	0.164401	7.74922	3.22917	0.0723376	0.865531	0.229716	7.74922	6.34602	0.0117645	0.481183	0	0
64451	Dip2a	-0.0756438	4.4435	0.404543	0.524752	1.02788	-0.301032	4.4435	6.33996	0.0118048	0.481194	0	0
66961	Neat1	0.377972	5.38287	5.12255	0.0236168	0.684319	0.426066	5.38287	6.36908	0.0116126	0.481521	0	0
19989	Rpl7	0.0844585	10.38	0.865913	0.352089	1.02515	0.228163	10.38	6.31907	0.0119446	0.481994	0	0
70974	Pgm2l1	-0.22062	5.81643	5.11714	0.0236907	0.683167	-0.245579	5.81643	6.35349	0.0117151	0.482445	0	0
20822	Trove2	-0.222045	6.15985	4.37438	0.0364832	0.799108	-0.267838	6.15985	6.308	0.0120194	0.48339	0	0
20430	Cyfip1	0.0117131	8.07081	0.0140614	0.905608	1.0022	0.248917	8.07081	6.31953	0.0119415	0.483491	0	0
353208	Zfp931	0.00969494	1.02264	0.00171271	0.966989	1	-0.611161	1.02264	6.35441	0.011709	0.48385	0	0
76846	Rps9	0.222888	9.79477	6.15913	0.0130736	0.569601	0.225102	9.79477	6.294	0.0121147	0.485598	0	0
106878	Smim3	0.248208	4.14214	3.35385	0.0670482	0.868809	0.336078	4.14214	6.27019	0.0122786	0.487294	0	0
223989	Marf1	-0.314424	5.85958	6.42523	0.0112511	0.536881	-0.311089	5.85958	6.27467	0.0122476	0.487673	0	0
216965	Taok1	-0.174343	6.87005	3.03815	0.0813285	0.890688	-0.250561	6.87005	6.24581	0.0124488	0.492423	0	0
11630	Crybg1	-0.21506	4.30686	3.03742	0.0813652	0.890279	-0.312297	4.30686	6.23877	0.0124983	0.492763	0	0
105651	Ppp1r3e	-0.353992	2.89713	5.28563	0.0215021	0.661285	-0.381399	2.89713	6.22361	0.0126058	0.49376	0	0
18626	Per1	0.363394	5.13476	6.16839	0.0130053	0.574958	0.365672	5.13476	6.22865	0.0125699	0.493966	0	0
14701	Gng12	-0.190508	7.08071	3.6684	0.0554534	0.876251	-0.246123	7.08071	6.14354	0.0131893	0.495628	0	0
12273	C5ar1	0.237823	5.58573	5.54286	0.0185562	0.630336	0.249742	5.58573	6.14581	0.0131724	0.496544	0	0
75750	Slc10a6	0.11156	-1.22956	0.0736926	0.786034	1.00887	-1.0707	-1.22956	6.14767	0.0131585	0.497583	0	0
20102	Rps4x	0.056591	10.4061	0.362621	0.547054	1.03012	0.233917	10.4061	6.19253	0.012829	0.497643	0	0
140742	Sesn1	-0.366446	5.47144	4.42318	0.0354539	0.79097	-0.432743	5.47144	6.17535	0.0129542	0.497683	0	0
19344	Rab5b	-0.233309	5.68919	5.29228	0.0214202	0.662153	-0.251176	5.68919	6.20369	0.0127484	0.497727	0	0
195018	Zzef1	0.342229	4.17132	7.08137	0.00778896	0.470664	0.322205	4.17132	6.17936	0.0129249	0.498147	0	0
208650	Cblb	0.162314	5.23867	1.64572	0.199542	0.991116	0.315927	5.23867	6.18479	0.0128853	0.498217	0	0
71683	Gypc	-0.050941	4.78306	0.194747	0.658994	1.01882	-0.282572	4.78306	6.15003	0.013141	0.498488	0	0
71839	Osgin1	0.304166	3.93581	5.83861	0.0156782	0.602334	0.310296	3.93581	6.15443	0.0131084	0.498823	0	0
208643	Eif4g1	0.08511	10.1076	0.46062	0.497334	1.02739	0.312505	10.1076	6.19311	0.0128249	0.499091	0	0
56717	Mtor	0.0612851	6.54544	0.261177	0.609313	1.02275	0.299662	6.54544	6.15651	0.013093	0.499819	0	0
665211	Gm14326	-0.234696	3.15319	2.15534	0.142075	0.946509	-0.399536	3.15319	6.08343	0.0136455	0.500267	0	0
68420	Ankrd13a	-0.140212	7.26525	2.4376	0.118457	0.934063	-0.222433	7.26525	6.15797	0.0130821	0.500994	0	0
108077	Skiv2l	0.0788361	5.19612	0.305271	0.580597	1.02808	0.35723	5.19612	6.09077	0.0135889	0.501249	0	0
320473	Heatr5b	-0.0667627	5.24884	0.147492	0.700944	1.01614	0.434408	5.24884	6.08466	0.0136361	0.50145	0	0
227720	Nup214	0.00223442	7.71957	0.000398029	0.984083	0.999543	0.277673	7.71957	6.09153	0.0135832	0.502577	0	0
50883	Chek2	-0.213018	4.50853	3.62016	0.0570835	0.880037	-0.275469	4.50853	6.09891	0.0135265	0.503581	0	0
15006	H2-Q1	2.41258	-0.143647	4.43286	0.0352534	0.78796	2.77463	-0.143647	6.09154	0.0135831	0.504126	0	0
68473	Mob1b	-0.235256	5.29367	4.31027	0.0378829	0.803424	-0.280275	5.29367	6.10717	0.0134634	0.504354	0	0
15278	Tfb2m	-0.310721	5.53071	6.98233	0.00823183	0.490039	-0.288307	5.53071	6.05745	0.0138478	0.504605	0	0
83486	Rbm5	0.190706	5.79271	2.62621	0.105112	0.917917	0.291703	5.79271	6.10036	0.0135154	0.50473	0	0
243780	E330009J07Rik	-0.177466	4.29037	1.73563	0.187693	0.97833	-0.332561	4.29037	6.06205	0.0138117	0.504821	0	0
70640	Dcp2	-0.263588	6.93511	5.76216	0.0163749	0.607743	-0.269671	6.93511	6.03011	0.0140639	0.510932	0	0
14455	Gas5	0.190833	6.41471	1.67197	0.195995	0.991519	0.36611	6.41471	6.0087	0.0142355	0.512522	0	0
28193	Reep3	-0.232238	6.37291	5.6633	0.0173235	0.616318	-0.23842	6.37291	6.01034	0.0142223	0.513584	0	0
16401	Itga4	-0.18845	9.03587	3.31026	0.0688484	0.861501	-0.253964	9.03587	5.99958	0.0143093	0.513641	0	0
68393	Mogat1	-0.514204	-1.23507	1.01939	0.312663	1.03036	-1.29004	-1.23507	5.97922	0.0144754	0.518056	0	0
14296	Frat1	-0.299147	-0.79132	0.603478	0.437254	1.02916	-0.999206	-0.79132	5.95766	0.0146534	0.521324	0	0
15465	Hrh1	0.425277	3.02803	6.97025	0.00828758	0.490927	0.393472	3.02803	5.95797	0.0146509	0.522781	0	0
17193	Mbd4	-0.314355	3.19508	5.49066	0.0191183	0.638606	-0.331458	3.19508	5.94446	0.0147636	0.523694	0	0
17295	Met	-0.605517	2.81665	5.50901	0.0189187	0.635468	-0.628705	2.81665	5.91905	0.014978	0.52664	0	0
668504	Gm9209	0.628765	-1.73915	1.31384	0.2517	1.02288	-1.22805	-1.73915	5.92387	0.0149371	0.526743	0	0
226856	Lpgat1	-0.221159	6.71991	4.94064	0.0262324	0.716919	-0.242143	6.71991	5.92743	0.014907	0.527225	0	0
100862267	EZ_100862267	0.919679	-2.06814	2.16319	0.141351	0.944303	1.32387	-2.06814	5.88942	0.0152321	0.529382	0	0
19872	Rny1	0.0264526	-1.10942	0.0053311	0.941795	0.998772	1.51336	-1.10942	5.89944	0.0151457	0.529439	0	0
26405	Map3k2	-0.146479	5.3606	2.0137	0.155884	0.952494	-0.252057	5.3606	5.89384	0.0151939	0.529585	0	0
56484	Foxo3	-0.027428	4.1435	0.0453864	0.831295	1.00284	-0.314694	4.1435	5.90178	0.0151256	0.530277	0	0
59043	Wsb2	-0.149252	6.35426	2.19356	0.138589	0.942608	-0.245202	6.35426	5.85536	0.0155296	0.535083	0	0
72997	Kantr	-0.183819	1.35202	0.723427	0.395022	1.03197	-0.527686	1.35202	5.86497	0.0154451	0.535238	0	0
52468	Ctdsp2	-0.352909	5.37834	3.43331	0.0638939	0.881106	-0.460593	5.37834	5.85691	0.015516	0.53615	0	0
18854	Pml	-0.316992	4.09021	4.90461	0.0267851	0.722176	-0.348442	4.09021	5.83122	0.0157442	0.537851	0	0
22390	Wee1	-0.339456	5.37539	11.0289	0.000897044	0.14577	-0.24573	5.37539	5.84	0.0156658	0.538233	0	0
94218	Cnnm3	-0.0840433	4.30505	0.47747	0.489571	1.02652	-0.293181	4.30505	5.81439	0.0158956	0.538435	0	0
59015	Nup160	0.0277072	7.53941	0.0583789	0.809077	1.00435	0.278024	7.53941	5.83261	0.0157317	0.538958	0	0
209032	Zc3hav1l	-0.48712	3.35034	11.4238	0.000725077	0.126363	-0.344965	3.35034	5.79716	0.0160521	0.539179	0	0
74901	Kbtbd11	-0.473453	3.52229	5.09299	0.0240228	0.689437	-0.506937	3.52229	5.82025	0.0158427	0.539685	0	0
67468	Mmd	-0.16412	5.03225	1.83098	0.176012	0.97223	-0.290665	5.03225	5.81523	0.015888	0.539698	0	0
320615	Dop1a	0.0529357	4.75872	0.169875	0.680223	1.01725	0.313982	4.75872	5.78471	0.0161661	0.539994	0	0
100628629	Mir5121	0.285935	7.25486	5.68978	0.017064	0.618055	0.288126	7.25486	5.79769	0.0160472	0.540527	0	0
751525	Mir686	0.164182	6.61097	3.05011	0.0807318	0.89146	0.22424	6.61097	5.77732	0.0162343	0.540767	0	0
18764	Pkd2	-0.233888	3.96449	2.18385	0.139465	0.942705	-0.383347	3.96449	5.80063	0.0160204	0.541139	0	0
74315	Rnf145	-0.170378	5.87096	1.9861	0.158749	0.95783	-0.290604	5.87096	5.75843	0.0164098	0.542108	0	0
58223	Mmp19	-0.233332	3.5327	3.18167	0.0744684	0.870246	-0.313922	3.5327	5.76769	0.0163235	0.542238	0	0
214897	Csnk1g1	-0.198684	4.57349	3.22238	0.0726379	0.864823	-0.265844	4.57349	5.7596	0.0163988	0.543239	0	0
13361	Dhfr	0.147864	7.25408	1.61496	0.203796	0.997008	0.276909	7.25408	5.68249	0.0171351	0.543666	0	0
98376	Gorab	0.148912	4.02584	1.39632	0.237341	1.01135	0.298575	4.02584	5.68257	0.0171342	0.545077	0	0
13666	Eif2ak3	-0.239429	4.38992	3.10358	0.0781205	0.886225	-0.324453	4.38992	5.73382	0.0166412	0.545262	0	0
75339	Mphosph8	0.238628	6.04749	3.42309	0.0642905	0.881521	0.309769	6.04749	5.7184	0.016788	0.54561	0	0
12366	Casp2	-0.21821	5.33382	4.39379	0.0360701	0.798789	-0.246994	5.33382	5.63848	0.0175705	0.545956	0	0
72297	B3gnt3	-0.287208	2.57062	2.65703	0.103093	0.91288	-0.415865	2.57062	5.68422	0.0171181	0.546009	0	0
360013	Myo18a	0.191546	5.55294	2.90163	0.0884903	0.904074	0.271562	5.55294	5.7266	0.0167098	0.546021	0	0
27401	Skp2	-0.302331	6.50693	8.90218	0.0028483	0.278462	-0.242587	6.50693	5.74081	0.0165752	0.546072	0	0
17260	Mef2c	-0.175882	7.78434	2.76521	0.0963343	0.912141	-0.251311	7.78434	5.63188	0.0176367	0.5466	0	0
19883	Rora	-0.745295	-0.861972	3.5347	0.0600971	0.8749	-1.00285	-0.861972	5.73387	0.0166408	0.546736	0	0
24082	Map2k3os	0.383426	3.3777	6.12953	0.0132942	0.570939	0.370128	3.3777	5.71901	0.0167822	0.5469	0	0
19264	Ptprc	-0.088075	7.41141	0.421905	0.515988	1.02745	0.325219	7.41141	5.70422	0.0169242	0.547079	0	0
235627	Nbeal2	0.14406	5.12157	1.16666	0.280088	1.0303	0.319037	5.12157	5.6031	0.0179287	0.547191	0	0
67869	Paip2	-0.269831	5.97499	6.53491	0.0105777	0.534442	-0.248643	5.97499	5.64351	0.0175201	0.547219	0	0
50789	Fbxl3	-0.21322	5.91699	4.48336	0.0342264	0.780972	-0.239534	5.91699	5.68474	0.0171131	0.547299	0	0
218832	Polr3a	0.156398	6.04788	1.04791	0.305989	1.02809	0.366381	6.04788	5.69875	0.016977	0.547315	0	0
329739	Fam102b	-0.266884	5.09524	3.6021	0.0577067	0.880613	-0.334648	5.09524	5.69327	0.0170301	0.547559	0	0
71776	Tha1	0.206288	0.951285	0.860971	0.353467	1.02643	0.520334	0.951285	5.57514	0.0182172	0.547655	0	0
104112	Acly	0.0299559	8.16787	0.0930261	0.760365	1.01099	0.234766	8.16787	5.68815	0.0170799	0.547694	0	0
66480	Rpl15	0.151322	9.10425	2.51045	0.113093	0.92766	0.22593	9.10425	5.60538	0.0179054	0.547869	0	0
108909	Aida	-0.257593	6.46511	4.49434	0.0340073	0.77893	-0.290843	6.46511	5.70634	0.0169037	0.547891	0	0
77113	Klhl2	-0.122527	5.90653	1.68325	0.194493	0.986409	-0.223099	5.90653	5.60904	0.017868	0.548119	0	0
17988	Ndrg1	-0.3227	4.76157	3.58481	0.0583101	0.881986	-0.402232	4.76157	5.57794	0.0181881	0.54815	0	0
230249	Ecpas	0.0194633	6.91425	0.0311922	0.859812	1.00245	0.262653	6.91425	5.61326	0.017825	0.548199	0	0
218343	Ttc37	0.0380309	5.94569	0.127445	0.721096	1.01251	0.255579	5.94569	5.56891	0.0182822	0.548237	0	0
56312	Nupr1	0.49411	3.41142	11.3036	0.000773571	0.129197	0.346074	3.41142	5.6444	0.0175112	0.548364	0	0
246102	Rttn	-0.0117173	4.57207	0.00620738	0.937202	0.998835	0.35856	4.57207	5.61629	0.0177942	0.548656	0	0
18669	Abcb1b	-0.0367411	6.53483	0.142478	0.70583	1.01599	0.233322	6.53483	5.65204	0.0174351	0.54884	0	0
50778	Rgs1	0.557743	6.7695	3.4939	0.0615953	0.871393	0.705014	6.7695	5.56197	0.0183548	0.549045	0	0
238386	Btbd7	-0.133548	5.16901	1.50809	0.219431	0.996849	-0.259968	5.16901	5.64618	0.0174934	0.549239	0	0
230594	Tut4	-0.260419	5.73018	5.5206	0.0187938	0.633041	-0.264539	5.73018	5.61875	0.0177693	0.549295	0	0
19230	Twf1	-0.242342	6.42106	5.66693	0.0172877	0.616869	-0.239917	6.42106	5.57825	0.0181849	0.54943	0	0
75425	Tti1	-0.117678	5.63446	1.44955	0.228601	1.00436	-0.233956	5.63446	5.65862	0.0173698	0.549663	0	0
320435	Rinl	0.221522	5.80895	4.39329	0.0360805	0.797552	0.24954	5.80895	5.58618	0.0181028	0.549712	0	0
218441	Zfyve16	-0.0485701	4.50336	0.171971	0.678366	1.01763	0.289231	4.50336	5.58171	0.018149	0.549727	0	0
217718	Nek9	-0.172764	7.58263	2.60156	0.106758	0.922248	-0.254703	7.58263	5.65269	0.0174286	0.550075	0	0
319817	Rc3h2	-0.193798	5.87602	2.80286	0.0940963	0.911771	-0.274303	5.87602	5.58709	0.0180933	0.550815	0	0
71793	Ints12	-0.0137701	4.78499	0.0136605	0.906957	1.00204	0.283868	4.78499	5.50879	0.0189211	0.552249	0	0
78781	Zc3hav1	-0.215868	6.42108	3.91648	0.047815	0.83938	-0.25741	6.42108	5.53723	0.018616	0.552735	0	0
227699	Nup188	0.0636135	7.87914	0.321211	0.570881	1.02736	0.264291	7.87914	5.5113	0.018894	0.552798	0	0
210146	Irgq	-0.219353	3.13261	2.18417	0.139436	0.943037	-0.353666	3.13261	5.54528	0.0185306	0.552928	0	0
434782	Gm5637	0.194647	1.53335	1.02864	0.310478	1.0305	0.463386	1.53335	5.50134	0.0190019	0.553264	0	0
78521	B230219D22Rik	-0.35872	6.67091	8.97993	0.00272961	0.269046	-0.280246	6.67091	5.49216	0.0191019	0.553495	0	0
12168	Bmpr2	-0.141622	5.46894	1.33095	0.248636	1.01834	-0.290073	5.46894	5.49566	0.0190637	0.553723	0	0
17769	Mthfr	0.273938	5.62222	7.26277	0.00703988	0.465135	0.238423	5.62222	5.51237	0.0188825	0.55381	0	0
67121	Mastl	-0.27824	4.3462	4.72775	0.0296796	0.749785	-0.302938	4.3462	5.48626	0.0191665	0.554031	0	0
100041797	EZ_100041797	0.450662	2.83437	2.82597	0.0927507	0.90677	0.660768	2.83437	5.53733	0.018615	0.554073	0	0
229593	Golph3l	-0.233766	4.90828	4.83421	0.0279004	0.734142	-0.247918	4.90828	5.51298	0.0188759	0.554969	0	0
18034	Nfkb2	0.470212	5.65923	7.54499	0.00601771	0.435921	0.400564	5.65923	5.47667	0.019272	0.555745	0	0
20308	Ccl9	-0.239091	5.07235	3.95025	0.0468644	0.832414	-0.279558	5.07235	5.513	0.0188756	0.556322	0	0
218850	Fam208a	-0.27778	5.77412	6.83112	0.00895833	0.51054	-0.251326	5.77412	5.51706	0.0188318	0.556395	0	0
13629	Eef2	0.179552	10.942	2.96572	0.0850464	0.896305	0.245081	10.942	5.52123	0.018787	0.556437	0	0
217262	Abca9	-0.445596	2.5494	2.08055	0.149186	0.950697	-0.733054	2.5494	5.44952	0.0195737	0.559082	0	0
14815	Nr3c1	-0.26995	5.72143	7.36249	0.00665985	0.457627	-0.232754	5.72143	5.4572	0.0194878	0.559286	0	0
101631	Pwwp2b	0.303397	4.8619	7.13135	0.00757475	0.47195	0.265323	4.8619	5.45209	0.0195449	0.559589	0	0
70625	Med26	0.325603	4.25502	5.31356	0.02116	0.655797	0.327353	4.25502	5.45995	0.0194572	0.559744	0	0
22026	Nr2c2	-0.396269	5.28239	7.42503	0.00643226	0.444529	-0.338763	5.28239	5.436	0.0197258	0.560764	0	0
170789	Acot8	0.16386	3.79242	1.26958	0.259846	1.02481	0.335182	3.79242	5.43913	0.0196905	0.561087	0	0
17242	Mdk	0.242207	-1.08683	0.374147	0.540753	1.03052	1.16013	-1.08683	5.43071	0.0197857	0.561138	0	0
75316	Taf1d	0.21986	6.23825	1.6994	0.192367	0.986025	0.394286	6.23825	5.41818	0.0199281	0.561208	0	0
226101	Myof	-0.052946	7.53875	0.100838	0.750826	1.01412	0.389587	7.53875	5.4214	0.0198914	0.561487	0	0
93840	Vangl2	-0.258263	-1.14007	0.41363	0.520133	1.0277	0.914445	-1.14007	5.42522	0.019848	0.561581	0	0
242291	Impad1	-0.260964	5.98101	5.13708	0.02342	0.680255	-0.266991	5.98101	5.39572	0.0201862	0.56451	0	0
53902	Rcan3	-0.194303	5.88444	3.29941	0.0693048	0.863617	-0.246916	5.88444	5.39665	0.0201754	0.565523	0	0
56369	Apip	0.0310265	4.54376	0.0650718	0.798652	1.00626	0.278032	4.54376	5.40038	0.0201324	0.565635	0	0
22222	Ubr1	-0.0285444	6.03006	0.0495525	0.823844	1.00179	0.300405	6.03006	5.38275	0.0203368	0.567401	0	0
100504586	Gm20300	-0.394494	1.84635	3.55182	0.0594803	0.880851	-0.483281	1.84635	5.33484	0.0209032	0.56998	0	0
68310	Zmym1	-0.284223	5.35985	6.04788	0.013923	0.57534	-0.267664	5.35985	5.36653	0.0205267	0.570056	0	0
320229	9530052C20Rik	0.129667	-1.36547	0.100377	0.751378	1.01304	1.19007	-1.36547	5.37003	0.0204856	0.57023	0	0
65020	Zfp110	0.00703541	3.98788	0.00281534	0.957684	0.999146	0.31125	3.98788	5.34429	0.0207902	0.570781	0	0
11789	Apc	-0.139011	5.83477	2.10015	0.147285	0.949141	-0.22312	5.83477	5.34786	0.0207477	0.570917	0	0
210029	Metrnl	0.320366	4.79233	7.18112	0.00736747	0.473764	0.27153	4.79233	5.3352	0.0208989	0.571157	0	0
22695	Zfp36	0.692948	6.2137	4.74626	0.0293621	0.749637	0.736718	6.2137	5.33772	0.0208687	0.571632	0	0
15257	Hipk1	-0.242888	7.279	3.17293	0.074868	0.873218	-0.315447	7.279	5.34918	0.020732	0.571795	0	0
319689	Gm17739	0.123879	-0.491962	0.120725	0.72825	1.01321	-0.989903	-0.491962	5.3212	0.0210675	0.571867	0	0
81535	Sgpp1	-0.351218	6.71704	9.44239	0.00212026	0.236076	-0.263248	6.71704	5.32466	0.0210258	0.572024	0	0
18103	Nme2	0.25271	8.6354	7.55394	0.00598789	0.43639	0.21214	8.6354	5.35107	0.0207095	0.572488	0	0
76566	Rflnb	-0.177656	-1.57469	0.127645	0.720886	1.01258	-1.09832	-1.57469	5.35255	0.020692	0.57332	0	0
229715	Amigo1	-0.22903	3.86761	2.74392	0.0976251	0.910033	-0.315503	3.86761	5.3113	0.0211875	0.573829	0	0
59031	Chst12	-0.0998471	5.17475	0.760053	0.383312	1.02933	-0.260695	5.17475	5.30143	0.021308	0.574503	0	0
20403	Itsn2	-0.118518	6.37251	1.73138	0.188235	0.97861	-0.208446	6.37251	5.3052	0.0212618	0.574547	0	0
20729	Spin1	-0.173343	6.40362	2.8638	0.0905933	0.903304	-0.234058	6.40362	5.25626	0.0218679	0.58436	0	0
17966	Nbr1	-0.293215	5.4689	6.92165	0.00851581	0.499525	-0.256099	5.4689	5.18794	0.0227442	0.5844	0	0
12416	Cbx2	-0.329844	4.12359	4.35872	0.03682	0.800653	-0.360999	4.12359	5.18347	0.0228028	0.584655	0	0
102595	Plekho2	0.209888	7.59251	5.45803	0.0194786	0.634769	0.205701	7.59251	5.25848	0.0218401	0.584915	0	0
218503	Fcho2	-0.188601	6.24402	3.61435	0.0572832	0.87749	-0.228202	6.24402	5.21565	0.0223845	0.585161	0	0
232440	H2afj	-0.0744579	4.661	0.360687	0.548125	1.02971	-0.281036	4.661	5.19597	0.0226393	0.585456	0	0
17184	Matr3	0.0178178	7.95114	0.026051	0.871776	1.00135	0.252815	7.95114	5.22227	0.0222995	0.585483	0	0
19172	Psmb4	0.146112	7.84759	2.54656	0.110535	0.921123	0.208501	7.84759	5.21838	0.0223494	0.585514	0	0
66293	1810032O08Rik	0.42026	3.62486	3.34169	0.0675452	0.868697	0.537961	3.62486	5.26031	0.0218171	0.585604	0	0
98404	AI597479	-0.282915	4.88186	4.5989	0.0319925	0.764831	-0.299622	4.88186	5.18802	0.0227432	0.585624	0	0
319263	Pcmtd1	-0.353384	3.91359	3.16665	0.0751564	0.873193	-0.452301	3.91359	5.20964	0.022462	0.585913	0	0
78834	Zfp623	0.18383	4.01157	1.71576	0.19024	0.983083	0.317366	4.01157	5.16109	0.0230984	0.585987	0	0
68477	Rmnd5a	-0.400224	6.64094	6.60897	0.0101466	0.530492	-0.35422	6.64094	5.19053	0.0227103	0.586033	0	0
380959	Alg10b	-0.217986	6.458	5.25144	0.0219286	0.665887	-0.216287	6.458	5.16418	0.0230574	0.586184	0	0
78937	Avl9	-0.311969	4.94374	7.3514	0.00670105	0.457842	-0.261252	4.94374	5.16779	0.0230095	0.586205	0	0
234699	Edc4	0.167786	5.98653	1.44785	0.228873	1.00372	0.320553	5.98653	5.23517	0.0221346	0.586274	0	0
14420	Galc	-0.296462	6.48434	6.64248	0.00995754	0.52982	-0.263238	6.48434	5.22366	0.0222816	0.586293	0	0
269254	Setx	-0.274425	6.52771	5.09241	0.0240308	0.688026	-0.2794	6.52771	5.23119	0.0221853	0.586326	0	0
227195	Ino80d	-0.136195	5.35176	1.66753	0.19659	0.989949	-0.243296	5.35176	5.2461	0.0219961	0.586481	0	0
329165	Abi2	-0.340907	5.95433	11.0217	0.000900516	0.144383	-0.235239	5.95433	5.26117	0.0218064	0.586626	0	0
791290	Gm9938	-0.199443	3.68111	1.8838	0.169903	0.971045	-0.334776	3.68111	5.19601	0.0226389	0.586707	0	0
16477	Junb	0.87409	5.08076	8.15407	0.00429645	0.366417	0.695619	5.08076	5.19889	0.0226014	0.587001	0	0
24061	Smc1a	0.0522479	7.55596	0.283576	0.594367	1.02735	0.225467	7.55596	5.23659	0.0221166	0.58709	0	0
242785	Klhl21	-0.193251	5.63937	3.19848	0.0737066	0.868943	-0.245517	5.63937	5.16867	0.0229978	0.587153	0	0
381511	Pdp1	-0.233022	2.58241	1.78686	0.181309	0.978123	-0.395913	2.58241	5.2246	0.0222696	0.587263	0	0
70081	Zfp995	0.0249375	1.93822	0.0199457	0.887689	1.00201	0.39593	1.93822	5.14902	0.0232595	0.587597	0	0
75735	Pank1	-0.289423	4.77984	4.25184	0.0392079	0.8157	-0.319253	4.77984	5.20021	0.0225841	0.587823	0	0
20638	Snrpb	0.270322	8.17642	5.35934	0.0206116	0.650536	0.266804	8.17642	5.23748	0.0221053	0.588089	0	0
667214	9930111J21Rik1	-0.586277	0.763531	4.851	0.0276301	0.731832	-0.651373	0.763531	5.151	0.0232329	0.58816	0	0
74585	Sppl3	-0.116052	5.62313	1.09981	0.294308	1.02939	-0.251412	5.62313	5.16886	0.0229952	0.588336	0	0
54122	Uevld	-0.462445	3.49001	10.0722	0.00150522	0.194626	-0.329809	3.49001	5.12444	0.0235912	0.594725	0	0
207740	Ubald1	-0.130859	4.98683	1.27152	0.259481	1.02438	-0.259519	4.98683	5.11034	0.0237837	0.595831	0	0
20005	Rpl9	0.0853273	9.65197	0.771398	0.379785	1.02882	0.219571	9.65197	5.11109	0.0237734	0.596816	0	0
382073	Ccdc84	0.193319	3.41858	1.56863	0.210406	0.997685	0.348354	3.41858	5.11346	0.0237409	0.597249	0	0
17311	Kitl	-0.225378	6.41895	4.84128	0.0277863	0.732742	-0.230578	6.41895	5.09997	0.0239263	0.598158	0	0
16898	Rps2	0.116642	9.81754	1.40639	0.235657	1.0099	0.222111	9.81754	5.0934	0.0240171	0.599181	0	0
13138	Dag1	-0.177941	6.48915	2.71758	0.0992483	0.910344	-0.243838	6.48915	5.08179	0.0241785	0.599476	0	0
114565	Zbtb21	0.256669	5.35612	5.4544	0.0195191	0.634372	0.249132	5.35612	5.08858	0.024084	0.599606	0	0
18567	Pdcd2	0.192121	5.34594	2.60151	0.106762	0.921617	0.267066	5.34594	5.07513	0.0242714	0.600543	0	0
67016	Tbc1d2b	-0.125345	5.21539	1.392	0.238068	1.01194	-0.239507	5.21539	5.08225	0.024172	0.600554	0	0
320165	Tacc1	-0.221588	6.2645	3.98417	0.0459297	0.831784	-0.249861	6.2645	5.06778	0.0243746	0.601857	0	0
14537	Gcnt1	-0.246174	6.20492	5.69149	0.0170474	0.619319	-0.231492	6.20492	5.05066	0.0246165	0.602879	0	0
226169	Pprc1	0.0979698	8.29732	0.908429	0.340532	1.03068	0.231791	8.29732	5.05733	0.0245219	0.603019	0	0
67849	Cdca5	-0.281408	5.89059	8.14405	0.00432027	0.365854	-0.220586	5.89059	5.06014	0.0244822	0.603277	0	0
14282	Fosb	0.580196	0.306402	5.21326	0.0224153	0.665541	0.568815	0.306402	5.04572	0.0246868	0.603372	0	0
17428	Mnt	-0.180187	5.89935	2.8176	0.0932355	0.90782	-0.240712	5.89935	5.05156	0.0246038	0.603798	0	0
12419	Cbx5	-0.304117	8.52046	6.47812	0.010921	0.542667	-0.267846	8.52046	5.02743	0.0249489	0.608541	0	0
16402	Itga5	0.327652	6.88749	3.35905	0.0668367	0.8736	0.40083	6.88749	5.01436	0.025138	0.609444	0	0
223775	Pim3	0.214326	6.19285	3.50859	0.0610512	0.872938	0.255196	6.19285	5.01662	0.0251052	0.609878	0	0
80517	Herpud2	-0.328079	4.19126	7.61528	0.00578758	0.432271	-0.263491	4.19126	5.01669	0.0251041	0.611085	0	0
226075	Glis3	0.211933	-0.549407	0.348653	0.554877	1.03096	-0.875529	-0.549407	4.99835	0.0253714	0.613866	0	0
22217	Usp12	-0.207735	6.09416	5.06651	0.0243924	0.693426	-0.205891	6.09416	4.98923	0.0255056	0.614639	0	0
224727	Bag6	0.162105	7.85709	2.78887	0.0949209	0.912409	0.217068	7.85709	4.98931	0.0255043	0.615842	0	0
225609	Gm9949	-0.690855	-1.16678	1.66027	0.197567	0.989067	-1.08165	-1.16678	4.98231	0.0256078	0.615868	0	0
211651	Fancd2	-0.073957	4.98605	0.268263	0.604499	1.02599	0.322726	4.98605	4.971	0.0257758	0.618669	0	0
20658	Son	-0.0586615	8.11715	0.241342	0.623239	1.01937	0.267335	8.11715	4.96725	0.0258317	0.618777	0	0
16195	Il6st	-0.160773	6.77023	2.70267	0.100181	0.91056	-0.218198	6.77023	4.95606	0.0259994	0.621556	0	0
83673	Snhg1	0.39288	5.80804	3.93164	0.0473858	0.834282	0.442986	5.80804	4.92099	0.0265323	0.62559	0	0
66689	Klhl28	-0.283543	3.45961	4.39167	0.036115	0.79685	-0.305616	3.45961	4.90689	0.0267497	0.625808	0	0
17293	Mesp2	-0.344501	-0.120526	1.07059	0.300813	1.03027	-0.663241	-0.120526	4.92714	0.0264381	0.625822	0	0
19899	Rpl18	0.255897	8.90147	7.20747	0.00726006	0.471904	0.210801	8.90147	4.90952	0.0267091	0.626077	0	0
72326	2500004C02Rik	-0.177441	1.04827	0.573335	0.448937	1.02906	-0.551502	1.04827	4.92297	0.0265019	0.626101	0	0
232975	Atp1a3	0.123164	8.4645	1.82241	0.177027	0.971589	0.202861	8.4645	4.93232	0.0263589	0.626414	0	0
20747	Spop	-0.158701	6.99545	3.2194	0.0727701	0.863831	-0.197017	6.99545	4.93893	0.0262582	0.626499	0	0
225164	Mib1	-0.0659629	5.96228	0.490876	0.483537	1.02839	-0.209556	5.96228	4.91476	0.0266281	0.626621	0	0
18707	Pik3cd	-0.0599056	6.94409	0.386114	0.534349	1.02891	-0.213735	6.94409	4.91081	0.0266892	0.626831	0	0
94176	Dock2	0.00181579	7.56142	8.02e-05	0.992856	0.999757	0.451648	7.56142	4.92723	0.0264367	0.627023	0	0
17425	Foxk1	-0.0749298	6.44739	0.405069	0.524483	1.02802	-0.261846	6.44739	4.93237	0.0263582	0.627638	0	0
15200	Hbegf	0.511297	4.03978	4.01109	0.0452018	0.829851	0.563073	4.03978	4.87916	0.0271829	0.629815	0	0
50753	Fbxo8	-0.331902	4.82827	7.80997	0.00519588	0.419332	-0.260463	4.82827	4.87452	0.027256	0.630295	0	0
67561	Wdr48	-0.190951	5.98341	4.1828	0.0408362	0.823919	-0.206212	5.98341	4.88044	0.0271628	0.630564	0	0
269261	Rpl12	0.174393	9.43873	3.29526	0.0694801	0.86401	0.212042	9.43873	4.86635	0.0273854	0.63086	0	0
67724	Pop1	0.033324	7.39743	0.0812506	0.77561	1.00993	0.25918	7.39743	4.88904	0.0270277	0.631084	0	0
83431	Ndel1	0.111157	5.95717	1.44858	0.228755	1.00393	0.202476	5.95717	4.88531	0.0270861	0.631222	0	0
67097	Rps10	0.254123	8.54766	6.47761	0.0109242	0.54059	0.220151	8.54766	4.88078	0.0271573	0.631657	0	0
238330	Irf2bpl	-0.0906833	5.29454	0.523647	0.46929	1.03261	-0.277126	5.29454	4.86733	0.0273698	0.631712	0	0
18143	Npas2	0.471713	-0.868002	1.48872	0.222415	0.999456	0.868183	-0.868002	4.85167	0.0276194	0.635034	0	0
71446	Wrb	-0.0893782	5.57249	0.565819	0.451925	1.03022	-0.261618	5.57249	4.84427	0.0277381	0.636546	0	0
11641	Akap2	-0.0075232	2.35947	0.00118803	0.972504	1.00012	-0.48882	2.35947	4.82567	0.028039	0.638578	0	0
227059	Slc39a10	-0.19825	7.57929	3.56892	0.0588706	0.877224	-0.23076	7.57929	4.82872	0.0279894	0.638658	0	0
22682	Zfand5	0.116569	7.06119	1.33656	0.247642	1.01704	0.221081	7.06119	4.81839	0.0281576	0.63886	0	0
27176	Rpl7a	0.166563	10.4706	3.03513	0.0814802	0.890727	0.209706	10.4706	4.81428	0.0282248	0.639177	0	0
14064	F2rl2	-0.722585	-1.92455	1.06829	0.301331	1.02999	-1.77906	-1.92455	4.83327	0.0279157	0.639402	0	0
17533	Mrc1	-0.0736803	3.56604	0.0865649	0.76859	1.01097	0.563376	3.56604	4.82011	0.0281296	0.63943	0	0
235184	Msantd2	-0.119337	2.93289	0.704492	0.401278	1.03172	-0.316491	2.93289	4.82925	0.0279807	0.639674	0	0
100502777	Gm38422	0.395041	0.479432	2.02924	0.154297	0.951013	0.590487	0.479432	4.8063	0.0283559	0.64094	0	0
384763	Zfp667	-0.291888	2.44944	2.09059	0.148209	0.950006	-0.44098	2.44944	4.78612	0.0286899	0.642451	0	0
54375	Azin1	0.200931	8.38674	4.76274	0.0290822	0.74407	0.201528	8.38674	4.79894	0.0284773	0.642475	0	0
217827	Nrde2	-0.160108	5.09473	2.64818	0.103669	0.913941	-0.21873	5.09473	4.78965	0.0286312	0.643533	0	0
78388	Mvp	0.202363	5.32348	3.16401	0.0752779	0.872078	0.250029	5.32348	4.78624	0.0286879	0.643605	0	0
229599	Ciart	0.598881	2.50728	8.23263	0.00411439	0.355939	0.456021	2.50728	4.79264	0.0285815	0.64362	0	0
57436	Gabarapl1	-0.275743	6.35863	5.19865	0.0226044	0.664592	-0.262782	6.35863	4.775	0.0288759	0.645413	0	0
231128	Fam193a	0.0428322	4.96871	0.16284	0.686555	1.01735	0.234289	4.96871	4.76184	0.0290974	0.647955	0	0
66245	Hspbp1	0.254503	5.5214	5.4654	0.0193967	0.639027	0.23546	5.5214	4.76471	0.0290489	0.648076	0	0
69046	Isca1	-0.150558	5.30742	1.93665	0.164033	0.963601	-0.237275	5.30742	4.75816	0.0291597	0.648143	0	0
214597	Sidt2	-0.130701	6.07849	1.81067	0.178428	0.974385	-0.210522	6.07849	4.74387	0.0294028	0.64875	0	0
13211	Dhx9	-0.178877	8.92574	1.3828	0.239624	1.01247	-0.332168	8.92574	4.74865	0.0293212	0.649332	0	0
237412	Gm4924	0.350885	1.95106	3.27275	0.0704396	0.86609	0.420904	1.95106	4.74501	0.0293834	0.649513	0	0
100503819	Gm12454	-0.475231	-1.77143	0.883608	0.347215	1.02763	1.16357	-1.77143	4.75102	0.0292809	0.649637	0	0
94230	Cpsf1	0.10226	6.93691	0.981265	0.321887	1.02589	0.225426	6.93691	4.73094	0.0296247	0.652448	0	0
215723	Mfsd6l	-0.908757	-1.80503	2.76678	0.0962394	0.914122	-1.17821	-1.80503	4.71533	0.0298949	0.654801	0	0
100504654	Gm10736	-0.369955	-1.70876	0.714617	0.397915	1.03346	-1.46943	-1.70876	4.71688	0.0298678	0.655403	0	0
414872	Zyg11b	-0.248117	5.27129	4.77457	0.0288831	0.745319	-0.247466	5.27129	4.71023	0.0299836	0.65555	0	0
27060	Tcirg1	0.140517	6.90549	1.76432	0.184087	0.976033	0.22997	6.90549	4.70638	0.0300508	0.655828	0	0
68193	Rpl24	0.10202	9.06994	1.2285	0.2677	1.02682	0.199689	9.06994	4.71837	0.029842	0.656034	0	0
21908	Tlx1	0.531087	-1.16249	1.37414	0.241102	1.01231	0.902272	-1.16249	4.69539	0.0302436	0.658839	0	0
75687	Ripor1	-0.0787007	5.14591	0.608176	0.435475	1.02819	-0.218893	5.14591	4.68475	0.0304315	0.65935	0	0
329260	Dennd1b	-0.225941	5.7417	4.99667	0.0253962	0.70692	-0.218775	5.7417	4.68685	0.0303944	0.659734	0	0
57815	Spata5	0.127556	5.97723	1.20914	0.271503	1.02667	0.252178	5.97723	4.6872	0.030388	0.660789	0	0
56489	Ikbke	0.355211	4.31018	5.1209	0.0236394	0.683326	0.339159	4.31018	4.65706	0.0309261	0.665272	0	0
27223	Trp53bp1	0.0332815	6.12984	0.0888234	0.765678	1.01101	0.242434	6.12984	4.66287	0.0308216	0.665404	0	0
100683	Trrap	-0.0600119	6.46786	0.188022	0.664568	1.01789	0.301262	6.46786	4.65733	0.0309213	0.666359	0	0
242248	Bank1	-0.275075	0.580178	1.11696	0.290574	1.02981	-0.556428	0.580178	4.66314	0.0308168	0.666497	0	0
328162	Trmt61a	0.323276	5.91561	6.04594	0.0139383	0.574001	0.28219	5.91561	4.64758	0.0310973	0.66776	0	0
22420	Wnt6	-0.0454231	1.15968	0.046639	0.829018	1.00281	0.426642	1.15968	4.64411	0.0311603	0.667918	0	0
12663	Chml	-0.277558	5.03461	6.06899	0.0137576	0.578444	-0.243576	5.03461	4.63194	0.0313821	0.671477	0	0
64095	Gpr35	0.191718	4.32804	2.42284	0.119578	0.933718	0.262319	4.32804	4.62269	0.0315517	0.672711	0	0
108156	Mthfd1	0.0176373	7.88539	0.0320871	0.857837	1.00228	0.212026	7.88539	4.61607	0.0316737	0.672925	0	0
53895	Clpp	0.287234	6.08739	6.087	0.013618	0.576608	0.248793	6.08739	4.61891	0.0316213	0.673003	0	0
15402	Hoxa5	-0.378925	0.156264	1.45948	0.227012	1.00251	-0.686848	0.156264	4.62382	0.0315309	0.673461	0	0
56273	Pex14	0.377821	5.37264	4.72634	0.029704	0.748827	0.370253	5.37264	4.564	0.0326507	0.681639	0	0
19328	Rab12	-0.108879	5.28049	1.15689	0.282112	1.02987	-0.214729	5.28049	4.58724	0.0322109	0.681929	0	0
14659	Glrp1	0.0296757	3.00942	0.0417816	0.838037	1.00342	0.30409	3.00942	4.56427	0.0326455	0.682717	0	0
225471	Ticam2	-0.296261	3.31866	4.18007	0.0409021	0.822488	-0.305404	3.31866	4.58755	0.032205	0.683007	0	0
68108	Snhg17	0.391846	5.19185	3.72496	0.053605	0.878203	0.435441	5.19185	4.58082	0.0323318	0.683285	0	0
110616	Atxn3	-0.239619	7.0828	6.26732	0.0122985	0.558074	-0.204594	7.0828	4.56872	0.032561	0.683325	0	0
16001	Igf1r	-0.113395	5.97161	1.09344	0.295711	1.02891	-0.232594	5.97161	4.56548	0.0326225	0.683425	0	0
80884	Maged2	0.0243776	3.80161	0.0331912	0.855438	1.00211	0.285649	3.80161	4.5562	0.0327997	0.683564	0	0
14635	Galk1	0.274222	6.2465	6.16415	0.0130365	0.572132	0.234676	6.2465	4.56948	0.0325464	0.684214	0	0
74120	Zfp263	0.178155	4.60985	1.63396	0.201156	0.993386	0.298064	4.60985	4.57389	0.0324627	0.68485	0	0
80885	Hcar2	0.220041	5.42329	1.69971	0.192326	0.987077	0.360336	5.42329	4.57018	0.0325332	0.685134	0	0
11837	Rplp0	0.156795	10.7185	2.52266	0.112221	0.92429	0.210517	10.7185	4.5437	0.0330401	0.687383	0	0
213452	Dstyk	-0.372453	4.19513	4.78259	0.0287489	0.745056	-0.362827	4.19513	4.53945	0.0331223	0.687902	0	0
56471	Stmn4	1.59258	-1.75356	8.98768	0.00271806	0.270121	1.14846	-1.75356	4.53368	0.033234	0.689033	0	0
18633	Pex16	0.320891	3.68903	5.20098	0.0225742	0.66533	0.296	3.68903	4.52629	0.0333778	0.690823	0	0
19291	Purb	-0.301076	8.51523	7.16376	0.00743909	0.468351	-0.239039	8.51523	4.52138	0.0334739	0.69162	0	0
19877	Rock1	-0.0882527	6.44695	0.734153	0.39154	1.03342	-0.219565	6.44695	4.51752	0.0335494	0.691992	0	0
225651	Mppe1	-0.191235	3.02847	1.56018	0.211639	0.998025	-0.316305	3.02847	4.50044	0.0338862	0.696549	0	0
77781	Epm2aip1	-0.338401	4.52491	8.78932	0.00302999	0.291485	-0.247735	4.52491	4.50321	0.0338312	0.69661	0	0
21824	Thbd	-0.40345	3.1379	7.29246	0.00692446	0.46779	-0.312786	3.1379	4.46344	0.0346278	0.698656	0	0
26372	Clcn6	0.261821	4.73379	5.42597	0.0198394	0.636184	0.240457	4.73379	4.46388	0.0346188	0.699648	0	0
242687	Wasf2	-0.10528	7.58955	1.50646	0.21968	0.997228	-0.18092	7.58955	4.44651	0.0349726	0.699742	0	0
246198	Mllt6	-0.0424688	5.65562	0.191774	0.661444	1.01777	-0.203913	5.65562	4.4575	0.0347484	0.699915	0	0
77031	Slc9a8	0.205471	5.35137	3.73687	0.053224	0.874343	0.226023	5.35137	4.46417	0.0346128	0.700706	0	0
224648	Uhrf1bp1	-0.0594355	5.86118	0.389342	0.532646	1.02827	-0.202407	5.86118	4.4754	0.0343862	0.700838	0	0
269966	Nup98	-0.0158747	6.6359	0.0126602	0.910413	1.00107	0.29932	6.6359	4.44655	0.0349719	0.700895	0	0
105559	Mbnl2	-0.0554482	6.77884	0.398211	0.528015	1.02757	-0.185379	6.77884	4.44939	0.0349137	0.700897	0	0
18037	Nfkbie	0.588656	1.49844	7.78699	0.00526237	0.416316	0.431764	1.49844	4.48021	0.0342895	0.701244	0	0
231004	Samd11	0.505673	-1.23522	1.12352	0.289162	1.03089	0.907299	-1.23522	4.47703	0.0343533	0.701356	0	0
12421	Rb1cc1	-0.396844	4.857	10.4601	0.00121978	0.172563	-0.260666	4.857	4.48284	0.0342368	0.701359	0	0
93683	Glce	-0.238893	5.12141	4.519	0.0335205	0.776654	-0.236398	5.12141	4.45078	0.0348853	0.701499	0	0
103468	Nup107	0.0344365	6.62086	0.105293	0.745568	1.01362	0.22511	6.62086	4.46766	0.0345423	0.701641	0	0
244349	Kat6a	-0.102175	5.46628	0.850423	0.356433	1.02612	-0.236217	5.46628	4.47049	0.0344851	0.701665	0	0
214459	Fnbp1l	-0.166129	7.32655	3.51878	0.0606771	0.873822	-0.187284	7.32655	4.46469	0.0346023	0.701675	0	0
112405	Egln1	-0.197292	6.45093	3.80323	0.0511538	0.865153	-0.214196	6.45093	4.48466	0.0342004	0.701809	0	0
100504196	Gm10023	0.194733	-0.235435	0.41742	0.518227	1.02765	-0.644875	-0.235435	4.41149	0.0356977	0.713064	0	0
319960	4930513N10Rik	0.0690296	0.765514	0.0854289	0.770071	1.01038	-0.492421	0.765514	4.40122	0.0359131	0.71381	0	0
236511	Ago1	-0.123374	5.82005	1.14222	0.285185	1.032	-0.241724	5.82005	4.39737	0.0359944	0.714245	0	0
245945	Rbm47	-0.0920328	5.73121	0.768116	0.380801	1.02902	-0.220941	5.73121	4.40473	0.0358394	0.714708	0	0
69769	Tnfaip8l2	-0.309926	4.42453	7.27208	0.00700347	0.467871	-0.23636	4.42453	4.40164	0.0359043	0.714817	0	0
68646	Nadk2	-0.274918	5.46035	5.82527	0.0157976	0.597377	-0.237222	5.46035	4.38249	0.0363099	0.718137	0	0
69170	1810026B05Rik	0.270363	3.88081	2.57741	0.108399	0.919249	0.359594	3.88081	4.37862	0.0363925	0.718588	0	0
19823	Rnf7	-0.135117	6.71668	0.826721	0.363222	1.02771	-0.311499	6.71668	4.38285	0.0363023	0.719168	0	0
78617	Cstad	-0.824253	-2.01273	1.66469	0.196971	0.989381	-1.38978	-2.01273	4.28971	0.0383437	0.719318	0	0
217370	Cybc1	0.150688	5.55509	1.89139	0.169046	0.972618	0.225603	5.55509	4.29195	0.0382933	0.719496	0	0
26909	Exo1	-0.1826	6.42637	3.53741	0.0599991	0.876658	-0.201158	6.42637	4.29311	0.0382671	0.720129	0	0
69876	Thap3	0.333337	2.45455	3.50801	0.0610727	0.872208	0.364355	2.45455	4.28473	0.0384561	0.720303	0	0
268379	Abca13	0.148968	-0.913173	0.138578	0.709698	1.01657	-0.865938	-0.913173	4.29362	0.0382557	0.721042	0	0
207565	Camkk2	-0.0593977	5.26788	0.264836	0.606817	1.02428	-0.238164	5.26788	4.29415	0.0382436	0.721946	0	0
69440	Dennd6b	0.124835	0.503954	0.199015	0.655517	1.01895	0.610381	0.503954	4.27774	0.0386147	0.72215	0	0
20481	Ski	-0.0551769	5.86851	0.320838	0.571104	1.0273	-0.201805	5.86851	4.29543	0.0382148	0.722537	0	0
232539	Klhl42	-0.237491	4.19263	3.54711	0.0596493	0.879023	-0.262175	4.19263	4.30533	0.037993	0.72289	0	0
242705	E2f2	-0.185332	5.87284	2.36586	0.124015	0.93556	-0.249612	5.87284	4.30237	0.0380593	0.723007	0	0
68327	Tsr3	0.236046	3.91687	2.47761	0.115478	0.931333	0.309755	3.91687	4.35653	0.0368673	0.723213	0	0
20115	Rps7	0.119334	10.0879	1.54197	0.214326	0.996622	0.200362	10.0879	4.34813	0.0370496	0.723249	0	0
76229	Vmn2r29	0.291495	-0.876003	0.555926	0.455907	1.0305	-0.792507	-0.876003	4.29579	0.0382069	0.723525	0	0
12287	Cacna1b	0.250232	3.44716	3.03129	0.081673	0.890406	0.299922	3.44716	4.2978	0.0381617	0.723807	0	0
170770	Bbc3	0.407004	1.84746	2.39566	0.121673	0.9343	0.535623	1.84746	4.30549	0.0379896	0.723969	0	0
209497	Tmem164	-0.171344	7.65223	2.47299	0.115817	0.932198	-0.222891	7.65223	4.19074	0.0406454	0.724091	0	0
73830	Eif3k	0.146855	7.26311	2.50863	0.113225	0.927469	0.188987	7.26311	4.18821	0.0407062	0.7241	0	0
192164	Pcdha12	-0.224671	4.52053	4.0446	0.0443128	0.823587	-0.227184	4.52053	4.193	0.0405912	0.724198	0	0
68770	Phtf2	-0.222084	6.00746	5.24173	0.0220513	0.66625	-0.202074	6.00746	4.35691	0.0368591	0.724233	0	0
13488	Drd1	0.407459	1.16983	3.26008	0.0709857	0.865724	0.485574	1.16983	4.34829	0.0370461	0.724356	0	0
219094	Khnyn	-0.176216	3.16336	1.23441	0.266552	1.02733	-0.33126	3.16336	4.35938	0.0368057	0.724368	0	0
353236	Pcdhac1	-0.224671	4.52053	4.04654	0.0442619	0.825194	-0.227184	4.52053	4.19501	0.040543	0.724413	0	0
101943	Sf3b3	0.0117708	8.94373	0.014377	0.904559	1.0028	0.205338	8.94373	4.36166	0.0367564	0.724583	0	0
64898	Lpin2	-0.318226	5.47388	7.58186	0.00589586	0.432303	-0.240627	5.47388	4.3505	0.0369981	0.724596	0	0
12937	Pcdha6	-0.224671	4.52053	4.04841	0.044213	0.825562	-0.227183	4.52053	4.19696	0.0404966	0.72466	0	0
268396	Sh3pxd2b	-0.0728911	8.02309	0.573054	0.449048	1.02893	-0.200144	8.02309	4.3146	0.0377868	0.724698	0	0
16176	Il1b	1.22866	-0.0848024	3.70574	0.0542257	0.87761	1.33544	-0.0848024	4.3058	0.0379827	0.724986	0	0
70349	Copb1	-0.0101454	7.26988	0.0117468	0.913692	1.00102	0.195154	7.26988	4.31597	0.0377562	0.725269	0	0
223970	Rmi2	-0.0534532	3.4545	0.164675	0.684888	1.01664	-0.267176	3.4545	4.1829	0.0408339	0.725299	0	0
434401	Gm5616	0.229146	-1.79209	0.150259	0.698288	1.01584	-1.192	-1.79209	4.31042	0.0378795	0.725321	0	0
20338	Sel1l	-0.289602	7.57293	3.20587	0.0733746	0.867581	-0.3372	7.57293	4.34024	0.0372218	0.725432	0	0
80877	Lrba	-0.00896839	5.35384	0.00328403	0.954301	0.999605	0.329427	5.35384	4.30734	0.0379482	0.72548	0	0
12941	Pcdha5	-0.224671	4.52053	4.04864	0.0442069	0.826731	-0.227183	4.52053	4.1972	0.0404908	0.725637	0	0
238505	Mtr	0.0742358	6.2652	0.495589	0.481445	1.02904	0.221033	6.2652	4.32533	0.0375491	0.725929	0	0
15481	Hspa8	0.132424	11.594	2.35886	0.124573	0.938006	0.179575	11.594	4.33609	0.0373126	0.726026	0	0
18193	Nsd1	-0.182242	4.48792	2.4291	0.119101	0.934243	-0.244837	4.48792	4.26558	0.038892	0.726206	0	0
67266	Fam69a	-0.318788	4.37723	5.39819	0.0201577	0.642961	-0.28336	4.37723	4.31613	0.0377528	0.726363	0	0
12936	Pcdha4	-0.224671	4.52053	4.04867	0.0442063	0.828007	-0.227183	4.52053	4.19722	0.0404902	0.726709	0	0
19820	Rlim	-0.227788	7.38861	5.82267	0.015821	0.596386	-0.1968	7.38861	4.33147	0.037414	0.726823	0	0
72039	Mccc1	0.16218	4.88244	2.03989	0.15322	0.95022	0.236747	4.88244	4.32032	0.0376598	0.726901	0	0
79264	Krit1	-0.17217	4.92245	2.34425	0.125746	0.936864	-0.234524	4.92245	4.32578	0.0375393	0.726908	0	0
399558	Flrt2	-0.274674	6.36342	3.6406	0.0563865	0.879439	-0.299732	6.36342	4.32798	0.0374907	0.727138	0	0
74114	Crot	-0.297866	3.93741	4.51978	0.0335052	0.777799	-0.287954	3.93741	4.16336	0.0413074	0.727264	0	0
208104	Mlxip	-0.109739	6.31693	1.4508	0.228399	1.00494	-0.189034	6.31693	4.31672	0.0377397	0.727275	0	0
192163	Pcdha3	-0.224671	4.52053	4.04907	0.0441958	0.829102	-0.227183	4.52053	4.19764	0.0404803	0.727616	0	0
23849	Klf6	0.177429	7.58915	3.64279	0.0563125	0.879426	0.189721	7.58915	4.16419	0.0412871	0.727973	0	0
14155	Fem1b	-0.162124	6.6852	3.35704	0.0669182	0.871822	-0.180754	6.6852	4.16632	0.0412354	0.728128	0	0
18536	Pcm1	0.00974023	6.93224	0.00696312	0.933497	0.999582	0.23952	6.93224	4.15123	0.0416042	0.728225	0	0
272158	Poln	-0.19167	0.364765	0.514157	0.473345	1.03059	-0.576044	0.364765	4.15317	0.0415566	0.728453	0	0
12943	Pcdha10	-0.224671	4.52053	4.04907	0.0441957	0.830396	-0.227183	4.52053	4.19764	0.0404802	0.728704	0	0
13537	Dusp2	0.639962	5.66919	4.02092	0.0449392	0.828825	0.652573	5.66919	4.16689	0.0412213	0.72895	0	0
170759	Atp13a1	0.0844988	6.49917	0.560937	0.453883	1.03058	0.231501	6.49917	4.17106	0.0411202	0.729307	0	0
240672	Dusp5	0.858711	2.65114	6.03673	0.0140112	0.573078	0.709741	2.65114	4.15323	0.0415551	0.729489	0	0
54128	Pmm2	0.12749	6.68992	1.93493	0.16422	0.964233	0.186003	6.68992	4.15541	0.0415018	0.729618	0	0
116731	Pcdha1	-0.224671	4.52053	4.04915	0.0441935	0.831654	-0.227183	4.52053	4.19773	0.0404781	0.729758	0	0
56706	Ccnl1	0.268112	5.94077	1.86714	0.171803	0.970377	0.400181	5.94077	4.10374	0.0427885	0.729833	0	0
100316678	Mir1902	-0.226448	2.82276	2.3103	0.128519	0.93948	-0.303358	2.82276	4.16722	0.0412133	0.729882	0	0
67636	Etfrf1	-0.329239	3.34359	2.18234	0.139602	0.943096	-0.45327	3.34359	4.12942	0.0421437	0.730228	0	0
234365	Yjefn3	0.79848	-1.67484	2.30153	0.129246	0.937387	1.02921	-1.67484	4.1051	0.0427539	0.730279	0	0
69225	Naxd	0.0671556	3.25221	0.225355	0.63499	1.01919	0.279839	3.25221	4.1436	0.0417921	0.730451	0	0
71865	Fbxo30	-0.20088	4.29149	2.58265	0.108041	0.922067	-0.259006	4.29149	4.13343	0.0420441	0.730607	0	0
110948	Hlcs	-0.176748	4.4355	1.88591	0.169664	0.970603	-0.261111	4.4355	4.14074	0.041863	0.730627	0	0
71684	Rbm43	-0.228989	4.30145	3.96386	0.0464871	0.835586	-0.231647	4.30145	4.11588	0.0424823	0.73083	0	0
192161	Pcdha9	-0.224671	4.52053	4.04917	0.044193	0.832948	-0.227183	4.52053	4.19775	0.0404776	0.730846	0	0
217011	Nle1	0.349355	5.88391	8.88748	0.00287132	0.278449	0.237386	5.88391	4.13009	0.0421271	0.730993	0	0
207958	Alg11	-0.176739	4.20639	1.80984	0.178528	0.974488	-0.266074	4.20639	4.09619	0.0429799	0.731022	0	0
67136	Kbtbd4	-0.200048	5.09515	3.40012	0.0651917	0.881811	-0.223665	5.09515	4.25168	0.0392116	0.731038	0	0
50709	Hist1h1e	0.606729	1.54843	3.50153	0.0613121	0.871487	0.687507	1.54843	4.10807	0.042679	0.731076	0	0
382793	Mtx3	-0.286969	4.27546	4.81657	0.0281874	0.736856	-0.265705	4.27546	4.10538	0.042747	0.731199	0	0
218989	Tmem260	-0.283146	3.90389	4.70925	0.0300007	0.753148	-0.263117	3.90389	4.08849	0.0431763	0.73126	0	0
12753	Clock	-0.262198	5.24687	6.14085	0.0132094	0.56933	-0.215121	5.24687	4.13428	0.042023	0.731298	0	0
66756	Cfap97	-0.243384	4.67392	4.96719	0.0258326	0.71084	-0.222508	4.67392	4.09782	0.0429385	0.731354	0	0
170439	Elovl6	-0.235222	6.37838	4.18837	0.0407022	0.825369	-0.232135	6.37838	4.08577	0.0432457	0.731406	0	0
12815	Col11a2	-0.152267	-1.72574	0.0751594	0.783968	1.00815	1.06518	-1.72574	4.11678	0.0424598	0.731489	0	0
21685	Tef	-0.137728	4.84974	1.24349	0.2648	1.0265	-0.249379	4.84974	4.10928	0.0426486	0.731596	0	0
210035	Nemp1	-0.324653	5.06411	6.3366	0.0118272	0.549118	-0.262347	5.06411	4.1188	0.0424091	0.731663	0	0
53356	Eif3g	0.212035	7.64988	3.65772	0.0558101	0.874989	0.222931	7.64988	4.05906	0.0439351	0.731744	0	0
68510	Ints1	0.193591	5.58651	2.04203	0.153005	0.950357	0.276775	5.58651	4.08971	0.0431452	0.731764	0	0
353234	Pcdha2	-0.224671	4.52053	4.04949	0.0441848	0.8341	-0.227183	4.52053	4.19808	0.0404698	0.731804	0	0
100041085	Mfsd4b3	-0.702764	-1.49265	1.67314	0.195838	0.991141	-1.09605	-1.49265	4.06111	0.0438817	0.731869	0	0
216080	Ube2d1	-0.231273	4.36897	3.10416	0.0780925	0.886745	-0.262735	4.36897	4.06341	0.0438218	0.731885	0	0
26406	Map3k3	-0.195855	5.86916	3.63838	0.0564618	0.878335	-0.207445	5.86916	4.11078	0.0426108	0.731993	0	0
230787	Themis2	-0.150772	4.22164	1.00314	0.316552	1.02963	-0.309014	4.22164	4.13491	0.0420072	0.732082	0	0
97212	Hadha	0.0807652	7.10382	0.65685	0.417674	1.03217	0.201253	7.10382	4.06441	0.0437961	0.732473	0	0
407243	Tmem189	0.0497074	7.59024	0.264772	0.60686	1.02421	-0.195078	7.59024	4.07839	0.043435	0.732547	0	0
214150	Ago3	-0.120655	4.49124	1.10725	0.29268	1.02969	-0.236346	4.49124	4.11916	0.0424002	0.732561	0	0
75302	Asxl2	-0.187328	6.60682	3.80769	0.0510179	0.86529	-0.198645	6.60682	4.24267	0.0394201	0.732653	0	0
12780	Abcc2	-0.431527	0.703273	3.1988	0.0736924	0.869628	-0.462963	0.703273	4.08989	0.0431406	0.732719	0	0
12939	Pcdha7	-0.224671	4.52053	4.04982	0.044176	0.835246	-0.227183	4.52053	4.19843	0.0404615	0.732755	0	0
18019	Nfatc2	-0.0802483	5.98194	0.754125	0.385173	1.03133	-0.190371	5.98194	4.21374	0.0400977	0.732789	0	0
381677	Vgf	0.864633	-2.19456	2.14415	0.143114	0.948704	1.42637	-2.19456	4.12081	0.0423587	0.732897	0	0
192786	Rapgef6	-0.18673	6.71624	4.44458	0.0350121	0.786955	-0.182938	6.71624	4.24464	0.0393745	0.732938	0	0
66679	Rae1	0.113864	7.22109	1.38623	0.239043	1.01215	0.198005	7.22109	4.21078	0.0401678	0.732957	0	0
72958	Zfp493	0.171908	2.70683	1.20321	0.272681	1.02758	0.319559	2.70683	4.07975	0.0434001	0.732986	0	0
668829	Gm9385	0.0591762	5.40897	0.22677	0.633929	1.01939	0.248427	5.40897	4.07452	0.0435347	0.7332	0	0
67515	Ttc33	-0.174888	5.37	3.08461	0.0790364	0.890733	-0.20312	5.37	4.2333	0.0396383	0.733309	0	0
18706	Pik3ca	-0.25984	6.30925	5.26838	0.0217162	0.66447	-0.228197	6.30925	4.06952	0.0436636	0.733317	0	0
105988	Espl1	-0.0420184	6.58266	0.0675014	0.79501	1.00833	0.334231	6.58266	4.22792	0.0397643	0.733382	0	0
192166	Sardh	0.114842	-0.21468	0.109247	0.741003	1.01291	-0.699467	-0.21468	4.22529	0.0398258	0.733393	0	0
69587	Pcgf3	-0.164788	5.2759	2.56745	0.109084	0.919868	-0.206509	5.2759	4.05287	0.0440963	0.733414	0	0
14694	Rack1	0.142289	10.6891	2.46569	0.116357	0.932794	0.182669	10.6891	4.06457	0.0437919	0.733423	0	0
74173	Rab10os	0.259059	2.98455	2.88843	0.0892177	0.906883	0.30691	2.98455	4.06684	0.043733	0.733458	0	0
12942	Pcdha11	-0.224671	4.52053	4.05022	0.0441655	0.836363	-0.227183	4.52053	4.19884	0.0404516	0.73368	0	0
225791	Zadh2	-0.241531	5.18417	4.54573	0.033001	0.779641	-0.231405	5.18417	4.21399	0.0400918	0.733797	0	0
50850	Spast	-0.154593	6.13746	2.76175	0.0965427	0.91196	-0.191117	6.13746	4.22956	0.0397258	0.733799	0	0
74159	Acbd5	-0.115924	5.83476	1.28211	0.257508	1.02162	-0.206555	5.83476	4.07	0.0436513	0.734136	0	0
26398	Map2k4	-0.186463	6.42904	3.35735	0.0669057	0.872605	-0.208385	6.42904	4.20494	0.0403064	0.734371	0	0
27362	Dnajb9	-0.283772	4.457	4.77574	0.0288634	0.746413	-0.268692	4.457	4.23342	0.0396355	0.734387	0	0
98193	Dcaf8	-0.211876	5.71284	3.95466	0.0467419	0.833933	-0.213994	5.71284	4.02491	0.0448329	0.73449	0	0
104349	Zfp119a	-0.015857	1.72297	0.00657532	0.935372	0.998832	0.412182	1.72297	4.21484	0.0400719	0.73455	0	0
68135	Eif3h	0.0737696	8.51415	0.601433	0.438032	1.02837	0.190778	8.51415	4.02698	0.0447779	0.73459	0	0
353235	Pcdha8	-0.224671	4.52053	4.05055	0.044157	0.837521	-0.227183	4.52053	4.19918	0.0404435	0.734642	0	0
22661	Zfp148	-0.158699	6.50643	2.95808	0.0854494	0.898976	-0.190149	6.50643	4.23525	0.0395928	0.734728	0	0
12977	Csf1	0.391224	6.95377	5.55733	0.0184034	0.634101	0.340741	6.95377	4.21922	0.0399685	0.734896	0	0
320832	Sirpb1a	-0.189333	-1.07251	0.210107	0.646684	1.01892	-0.819096	-1.07251	4.02826	0.0447442	0.735039	0	0
12048	Bcl2l1	0.193473	6.11805	4.1882	0.0407063	0.824062	0.192263	6.11805	4.21588	0.0400473	0.735219	0	0
76804	Kdm4c	0.131092	4.85895	1.22294	0.268784	1.0251	0.244799	4.85895	4.19986	0.0404273	0.735459	0	0
242646	Tctex1d4	0.0357537	-1.78133	0.00505587	0.943314	0.998447	1.05818	-1.78133	4.0423	0.0443733	0.735985	0	0
74377	Hsf2bp	-0.302654	-0.410554	0.84854	0.356966	1.02643	-0.654179	-0.410554	4.02837	0.0447411	0.735995	0	0
68966	Ngdn	0.254619	5.98855	3.53045	0.0602513	0.875027	0.271291	5.98855	4.03985	0.0444379	0.736041	0	0
72935	Ddx41	0.158505	6.85401	2.66099	0.102837	0.912627	0.194396	6.85401	4.0374	0.0445023	0.736093	0	0
228913	Zfp217	-0.0759699	5.6983	0.514603	0.473153	1.03074	-0.212907	5.6983	4.03471	0.0445733	0.736256	0	0
30843	Fbxl12	0.454157	2.31506	6.44175	0.0111469	0.542677	0.369966	2.31506	4.02941	0.0447136	0.736549	0	0
69757	Leng1	0.270297	3.13637	2.92945	0.0869772	0.903977	0.312101	3.13637	4.03171	0.0446526	0.736553	0	0
237615	Ankrd52	-0.0131692	7.27889	0.0216879	0.88292	1.00161	-0.180164	7.27889	4.04317	0.0443503	0.73662	0	0
72203	2610507I01Rik	-0.229235	3.53535	2.61635	0.105768	0.919637	-0.281496	3.53535	4.01108	0.0452021	0.737524	0	0
319150	Hist1h3b	0.224556	-1.76941	0.217165	0.641209	1.01924	1.28143	-1.76941	4.0122	0.0451721	0.738036	0	0
227731	Slc25a25	0.430607	6.20711	8.2807	0.00400687	0.356908	0.298791	6.20711	4.00528	0.0453579	0.738062	0	0
69269	Scnm1	0.113984	4.3064	0.872845	0.350169	1.02727	0.238929	4.3064	4.00622	0.0453326	0.738651	0	0
218341	Rfesd	0.26946	2.67538	2.79971	0.0942815	0.91283	0.318287	2.67538	4.01301	0.0451505	0.738688	0	0
17347	Mknk2	-0.0890589	6.48374	0.843819	0.358307	1.02709	-0.19164	6.48374	3.9379	0.0472098	0.742088	0	0
225027	Srsf7	0.109205	7.83795	0.945672	0.330824	1.02742	0.222791	7.83795	3.93844	0.0471944	0.742818	0	0
72198	Mtrex	0.00439048	7.79529	0.00154673	0.968629	1.00015	0.222114	7.79529	3.94267	0.047076	0.742899	0	0
14958	H1f0	0.315138	6.08001	3.26646	0.0707102	0.867643	0.345666	6.08001	3.9432	0.047061	0.743639	0	0
11764	Ap1b1	0.122223	6.6931	1.57925	0.208869	0.997476	0.193706	6.6931	3.93861	0.0471898	0.743719	0	0
74552	Nipal3	-0.131119	2.8885	0.504003	0.477747	1.02918	-0.365287	2.8885	3.98557	0.0458916	0.743729	0	0
67742	Samsn1	0.208611	4.76193	3.41419	0.064638	0.881261	0.222314	4.76193	3.94716	0.0469505	0.743846	0	0
66077	Aurkaip1	0.205819	6.60808	4.91977	0.026551	0.720714	0.183557	6.60808	3.98655	0.0458648	0.744297	0	0
11909	Atf2	-0.203214	6.67428	3.19962	0.0736555	0.870046	-0.225424	6.67428	3.94378	0.047045	0.744363	0	0
102436	Lars2	-0.512472	10.8133	0.693792	0.404877	1.03303	-1.24399	10.8133	3.98782	0.0458304	0.744744	0	0
19296	Pvt1	0.262081	3.80599	2.00889	0.15638	0.954553	0.371679	3.80599	3.94722	0.0469489	0.744803	0	0
98258	Txndc9	0.0292017	6.71308	0.10169	0.74981	1.014	0.181488	6.71308	3.95323	0.0467814	0.745095	0	0
268752	Wdfy2	-0.191073	4.89638	3.26604	0.070728	0.866094	-0.209421	4.89638	3.94868	0.0469081	0.745138	0	0
19206	Ptch1	-0.0903124	5.36368	0.783422	0.376097	1.02832	-0.203364	5.36368	3.95966	0.0466031	0.745216	0	0
192678	Rassf3	-0.26403	5.87019	5.55738	0.0184029	0.635905	-0.221157	5.87019	3.95055	0.0468561	0.745297	0	0
216971	Fam222b	-0.107452	4.80842	1.02725	0.310805	1.02988	-0.212073	4.80842	3.97918	0.0460661	0.745552	0	0
11990	Atrn	-0.0906658	6.239	1.06218	0.302718	1.02917	-0.176131	6.239	3.96105	0.0465647	0.745594	0	0
246694	Hps5	0.0165334	4.7729	0.0232713	0.878754	1.0018	0.217976	4.7729	3.96321	0.0465048	0.745627	0	0
97487	Cmtm4	-0.129959	6.62294	1.23866	0.265729	1.02746	-0.231308	6.62294	3.92737	0.0475062	0.745773	0	0
228880	Zmynd8	-0.196609	7.03984	3.8943	0.0484504	0.84437	-0.199095	7.03984	3.9761	0.0461502	0.745909	0	0
320135	BC049715	-0.0397979	-0.414504	0.0115321	0.914481	1.00115	-0.76005	-0.414504	3.95355	0.0467725	0.745941	0	0
69668	Ccdc115	-0.0574631	6.49978	0.347008	0.555812	1.03143	-0.193389	6.49978	3.96455	0.046468	0.746032	0	0
15516	Hsp90ab1	0.101063	11.8404	0.796041	0.37228	1.02676	0.225357	11.8404	3.95454	0.046745	0.746493	0	0
225115	Svil	0.15089	2.60328	1.02293	0.311824	1.03098	0.310129	2.60328	3.92321	0.0476239	0.746646	0	0
67392	4833420G17Rik	-0.302734	4.84484	7.43307	0.00640359	0.445105	-0.219461	4.84484	3.92062	0.0476973	0.746823	0	0
380629	Heca	-0.303307	4.20308	2.37416	0.123358	0.937658	-0.389854	4.20308	3.91808	0.0477693	0.746978	0	0
17250	Abcc1	0.0598046	8.08916	0.429102	0.51243	1.02837	0.182189	8.08916	3.96459	0.0464669	0.747011	0	0
17978	Ncoa2	-0.129178	5.78068	1.43044	0.231693	1.00691	-0.216097	5.78068	3.97123	0.0462838	0.747064	0	0
218973	Wdhd1	-0.125309	6.484	1.13286	0.287166	1.03111	0.235598	6.484	3.96887	0.0463489	0.747112	0	0
225358	Fam13b	0.164398	4.49455	2.26864	0.132016	0.936573	0.216169	4.49455	3.96495	0.0464569	0.747851	0	0
19360	Rad50	-0.0325886	6.4179	0.0725458	0.787666	1.00795	0.24102	6.4179	3.91225	0.0479353	0.7486	0	0
17921	Myo7a	0.054326	7.27345	0.252179	0.615545	1.0211	0.214631	7.27345	3.9074	0.0480738	0.748818	0	0
327951	Cyb5d1	-0.0857562	3.50039	0.422418	0.515733	1.02745	-0.258273	3.50039	3.9045	0.0481568	0.749141	0	0
240120	Zfp119b	0.468557	1.70738	4.80692	0.0283457	0.736193	0.440198	1.70738	3.90817	0.048052	0.749449	0	0
24014	Rnasel	-0.348748	4.37915	2.26658	0.132191	0.935056	-0.457933	4.37915	3.88912	0.0486	0.751176	0	0
83704	Slc12a9	0.183465	4.53155	1.89824	0.168276	0.971911	0.265344	4.53155	3.88631	0.0486814	0.751468	0	0
16363	Irf2	-0.149381	5.1475	2.12347	0.145057	0.947996	-0.200977	5.1475	3.88928	0.0485953	0.75207	0	0
226470	Zbtb41	-0.130106	5.78864	1.77963	0.182194	0.977637	-0.192493	5.78864	3.89262	0.0484987	0.752513	0	0
100038541	Gm10554	-0.191781	2.26397	1.11439	0.29113	1.02936	-0.363495	2.26397	3.89006	0.0485726	0.752687	0	0
235132	Zbtb44	-0.339755	5.55397	11.2577	0.000792941	0.130618	-0.199295	5.55397	3.89325	0.0484805	0.753201	0	0
233863	Gtf3c1	0.121192	6.53073	0.896625	0.343688	1.02858	0.252912	6.53073	3.86309	0.0493593	0.75323	0	0
20466	Sin3a	-0.254783	6.66304	7.23831	0.00713642	0.468937	-0.186626	6.66304	3.86415	0.0493282	0.753713	0	0
11821	Aprt	0.237058	8.77478	6.43532	0.0111873	0.54027	0.183294	8.77478	3.86481	0.0493087	0.754373	0	0
19746	Rhd	-0.0135755	4.29687	0.0127997	0.909923	1.00154	0.232165	4.29687	3.85187	0.0496906	0.754457	0	0
171543	Bmf	-0.418697	2.8599	2.38162	0.12277	0.937341	-0.529601	2.8599	3.85364	0.0496381	0.754612	0	0
12628	Cfh	-0.0267968	5.45099	0.00895985	0.924588	1.00037	0.560867	5.45099	3.87705	0.0489506	0.754654	0	0
108112	Eif4ebp3	-0.00427973	3.06148	0.000672489	0.979311	0.999424	0.334464	3.06148	3.85469	0.0496071	0.755095	0	0
12983	Csf2rb	-0.207858	7.17538	2.44082	0.118215	0.933988	-0.261425	7.17538	3.86493	0.0493054	0.755283	0	0
70005	Znf41-ps	-0.0521605	4.80331	0.21579	0.642267	1.01984	0.223391	4.80331	3.85555	0.0495818	0.755666	0	0
665503	Gm7664	0.585849	-1.94187	1.30025	0.254168	1.0222	1.10849	-1.94187	3.86991	0.049159	0.75593	0	0
329877	Dennd4c	-0.0498647	5.65149	0.212906	0.644499	1.01921	0.216228	5.65149	3.86541	0.0492912	0.756029	0	0
224111	Ubxn7	-0.279463	6.03295	5.82595	0.0157915	0.599029	-0.228081	6.03295	3.87118	0.049122	0.756328	0	0
108735	Sft2d2	-0.286256	6.40725	3.55697	0.0592959	0.879203	-0.297932	6.40725	3.86653	0.0492583	0.756489	0	0
52633	Nit2	0.0635396	5.46443	0.418883	0.517495	1.02739	0.190308	5.46443	3.84519	0.0498889	0.756512	0	0
404710	Iqgap3	-0.0575627	5.4621	0.281836	0.5955	1.02709	0.21555	5.4621	3.83773	0.0501113	0.758928	0	0
11950	Atp5f1	0.0221655	8.65007	0.0601099	0.806322	1.00487	0.175342	8.65007	3.77219	0.0521114	0.759563	0	0
60441	Mrpl38	0.148763	6.001	1.96601	0.160872	0.961471	0.204953	6.001	3.77306	0.0520841	0.760087	0	0
244895	Peak1	-0.159791	7.07267	2.49458	0.114239	0.928192	-0.196989	7.07267	3.77618	0.0519873	0.76052	0	0
232906	Arhgap35	-0.183919	6.26635	3.54554	0.0597057	0.878777	-0.189799	6.26635	3.77753	0.0519453	0.76083	0	0
103724	Tbc1d10a	0.186176	3.97655	1.85611	0.173075	0.97208	0.261375	3.97655	3.77338	0.0520743	0.760867	0	0
235533	Gk5	-0.194483	4.12415	2.3245	0.127351	0.936636	-0.250969	4.12415	3.8286	0.0503851	0.761156	0	0
68744	Zfp740	-0.194085	5.9034	4.11686	0.0424577	0.827478	-0.184883	5.9034	3.78037	0.0518571	0.761394	0	0
16169	Il15ra	0.105798	-0.912706	0.0663911	0.796666	1.00735	0.801609	-0.912706	3.82584	0.050468	0.761452	0	0
66617	Ntmt1	0.146689	6.19574	1.63688	0.200754	0.992627	0.22282	6.19574	3.83	0.050343	0.761478	0	0
67897	Rnmt	-0.17988	6.63372	3.43756	0.0637297	0.880861	-0.188674	6.63372	3.77778	0.0519374	0.761643	0	0
245622	Fam199x	-0.24741	5.13114	3.58482	0.0583099	0.883094	-0.25606	5.13114	3.81447	0.0508115	0.761856	0	0
621961	Anp32b-ps1	0.666333	-1.60359	1.48485	0.223017	0.998057	0.940199	-1.60359	3.80991	0.0509503	0.762037	0	0
14712	Gnpat	-0.240886	7.15119	3.85218	0.0496815	0.858362	-0.239635	7.15119	3.81607	0.0507631	0.76208	0	0
65960	Twsg1	-0.233556	6.6452	3.70469	0.0542596	0.876978	-0.235332	6.6452	3.78073	0.051846	0.762161	0	0
103012	Firre	-0.381961	1.41149	3.32351	0.0682961	0.865395	-0.429027	1.41149	3.75425	0.0526735	0.762213	0	0
17254	Slc3a2	0.23785	8.51209	3.81558	0.0507781	0.863659	0.237682	8.51209	3.81131	0.0509077	0.762347	0	0
17476	Mpeg1	-0.427738	5.6773	5.23377	0.0221525	0.665958	-0.365787	5.6773	3.81744	0.0507216	0.762409	0	0
22121	Rpl13a	0.204	9.69126	4.05161	0.0441293	0.838317	0.197044	9.69126	3.78426	0.0517368	0.76242	0	0
12912	Creb1	-0.217197	6.26719	3.79999	0.051253	0.864401	-0.217535	6.26719	3.81945	0.0506608	0.762449	0	0
75956	Srrm2	-0.0524454	8.88829	0.14297	0.705346	1.01615	0.271774	8.88829	3.82116	0.0506093	0.762627	0	0
18784	Pla2g5	0.189061	6.86257	3.36452	0.0666151	0.875461	0.20009	6.86257	3.7817	0.0518159	0.762651	0	0
236794	Slc9a6	-0.188376	4.65714	2.91956	0.0875115	0.90251	-0.215783	4.65714	3.75527	0.0526412	0.762663	0	0
224807	Tmem63b	-0.0368612	5.29975	0.122832	0.725983	1.01323	-0.20326	5.29975	3.76238	0.0524179	0.763105	0	0
16170	Il16	0.241479	5.53995	2.31328	0.128273	0.938822	0.309361	5.53995	3.78471	0.0517228	0.76315	0	0
621699	Gm6252	-0.335108	-0.129365	1.1868	0.275976	1.02998	0.54557	-0.129365	3.78655	0.0516659	0.763247	0	0
20893	Bhlhe40	0.245719	6.53446	3.79867	0.0512933	0.862661	0.244365	6.53446	3.75796	0.0525568	0.763279	0	0
21781	Tfdp1	-0.160924	7.20621	2.85285	0.0912121	0.904225	-0.184193	7.20621	3.74955	0.0528218	0.76344	0	0
59042	Cope	0.185609	6.54089	3.25207	0.0713333	0.867323	0.198306	6.54089	3.75551	0.0526338	0.763475	0	0
102058	Exoc8	-0.0999477	5.36301	0.974723	0.323505	1.02832	-0.197396	5.36301	3.78801	0.051621	0.763521	0	0
228769	Psmf1	0.0886232	6.00105	0.746652	0.387538	1.03078	0.198134	6.00105	3.75861	0.0525361	0.763902	0	0
70247	Psmd1	-0.00732764	8.50063	0.00630544	0.936709	0.998841	0.179948	8.50063	3.79287	0.0514714	0.764128	0	0
16974	Lrp6	-0.182188	6.39698	2.421	0.119718	0.932391	-0.228334	6.39698	3.78843	0.0516081	0.764271	0	0
104831	Ptpn23	0.173767	5.5594	2.67276	0.102079	0.913319	0.209938	5.5594	3.80292	0.0511633	0.764272	0	0
239528	Ago2	-0.0698181	8.06561	0.534021	0.464921	1.03302	-0.186259	8.06561	3.78991	0.0515624	0.764535	0	0
331487	Uprt	-0.183287	3.63071	1.72794	0.188675	0.979625	-0.270333	3.63071	3.73676	0.0532277	0.764711	0	0
27267	Cars	0.182648	6.18291	1.65447	0.198351	0.990521	0.275128	6.18291	3.74264	0.0530407	0.764765	0	0
54709	Eif3i	0.153592	8.42078	2.73614	0.0981015	0.91024	0.180588	8.42078	3.79556	0.0513888	0.76479	0	0
66120	Fkbp11	0.0483492	5.05847	0.182289	0.669413	1.0183	0.216681	5.05847	3.79299	0.0514677	0.765018	0	0
78885	Coro7	0.103292	5.67441	0.807884	0.368746	1.02762	0.223654	5.67441	3.74395	0.0529991	0.765083	0	0
380753	Atxn7l1	-0.0514295	5.76811	0.212626	0.644717	1.01889	-0.215282	5.76811	3.73974	0.0531326	0.765173	0	0
74132	Rnf6	-0.125553	5.65912	1.68588	0.194145	0.988395	-0.186622	5.65912	3.73736	0.0532083	0.765347	0	0
12934	Dpysl2	-0.24542	4.29458	4.4207	0.0355055	0.790655	-0.226442	4.29458	3.68967	0.0547504	0.76555	0	0
319822	Smyd4	-0.141241	3.68671	0.943274	0.331437	1.02667	-0.281467	3.68671	3.73291	0.0533503	0.765558	0	0
109169	Igip	-0.660442	3.14219	9.51188	0.00204146	0.229426	-0.416557	3.14219	3.79564	0.0513861	0.765697	0	0
54725	Cadm1	-0.186482	7.78565	2.87332	0.090059	0.907002	-0.21242	7.78565	3.72858	0.053489	0.76572	0	0
235439	Herc1	-0.0723176	6.55571	0.305308	0.580574	1.02819	0.254305	6.55571	3.68731	0.0548278	0.765743	0	0
66706	Ndufaf3	0.316368	3.1538	3.62541	0.0569036	0.880651	0.311694	3.1538	3.73048	0.0534281	0.76576	0	0
231871	Daglb	-0.139286	5.98066	1.96001	0.161512	0.960526	-0.193818	5.98066	3.79735	0.0513339	0.765868	0	0
270163	Myo9a	-0.117352	5.7718	1.33884	0.247238	1.01747	-0.196375	5.7718	3.69029	0.0547301	0.766157	0	0
26446	Psmb3	0.123899	7.53267	1.40629	0.235673	1.00961	0.1998	7.53267	3.68032	0.0550582	0.766291	0	0
72047	Ddx42	0.0861449	6.61062	0.741282	0.38925	1.03282	0.192695	6.61062	3.6908	0.0547134	0.766817	0	0
52477	Angel2	-0.161254	5.56976	2.62729	0.105041	0.917965	-0.190468	5.56976	3.68097	0.0550368	0.76688	0	0
56292	Naa10	0.166064	6.12786	2.08332	0.148916	0.950487	0.219357	6.12786	3.69386	0.0546132	0.767201	0	0
105689	Mycbp2	0.00997541	7.78659	0.00783389	0.929472	0.999902	0.217567	7.78659	3.68188	0.0550069	0.767353	0	0
93736	Aff4	-0.163413	7.47106	1.68501	0.19426	0.987309	-0.242155	7.47106	3.69129	0.0546971	0.767483	0	0
474156	Zbtb9	-0.100957	4.09497	0.67807	0.410252	1.03272	-0.237918	4.09497	3.72243	0.0536863	0.767632	0	0
215436	Slc35e3	-0.19552	4.10119	2.26247	0.132543	0.934795	-0.250024	4.10119	3.69395	0.0546101	0.768054	0	0
68079	Pdcd2l	0.244419	4.07065	4.01021	0.0452255	0.827757	0.232384	4.07065	3.7146	0.0539385	0.768496	0	0
11542	Adora3	-0.0673187	-1.0309	0.0271777	0.869057	1.00148	-0.839991	-1.0309	3.71044	0.0540731	0.768592	0	0
69228	Zfp746	0.122495	3.413	0.759376	0.383524	1.02898	0.271046	3.413	3.71209	0.0540197	0.768742	0	0
213056	Fam126b	-0.280921	5.21371	5.17515	0.0229122	0.668736	-0.238481	5.21371	3.71787	0.0538329	0.768813	0	0
110391	Qdpr	0.0558375	6.88449	0.374218	0.540714	1.0306	0.174222	6.88449	3.69416	0.0546032	0.768857	0	0
235584	Dusp7	-0.0534284	5.56469	0.285075	0.593394	1.02744	-0.192073	5.56469	3.71524	0.053918	0.769115	0	0
105837	Mtbp	0.0853299	5.4558	0.524757	0.468819	1.03214	0.227527	5.4558	3.69728	0.0545014	0.769224	0	0
208292	Zfp871	-0.204199	6.38221	4.26186	0.0389772	0.812306	-0.1911	6.38221	3.69912	0.0544411	0.769277	0	0
72750	Fam117b	-0.299865	6.21331	4.68687	0.0303939	0.755138	-0.26654	6.21331	3.70501	0.0542493	0.769277	0	0
66950	Tmem206	0.141467	6.92357	1.51977	0.217655	0.997066	0.220568	6.92357	3.7065	0.054201	0.769501	0	0
67487	Dhx40	-0.221472	5.45968	4.08378	0.0432967	0.831697	-0.210209	5.45968	3.69451	0.0545919	0.769598	0	0
66085	Eif3f	0.0806236	7.75867	0.797392	0.371874	1.02682	0.173573	7.75867	3.70199	0.0543475	0.769763	0	0
226641	Atf6	-0.125576	7.68032	1.95143	0.162433	0.961248	-0.173086	7.68032	3.69989	0.0544162	0.769829	0	0
50932	Mink1	-0.050703	6.17145	0.239796	0.624354	1.01953	-0.198485	6.17145	3.6703	0.0553902	0.77002	0	0
54161	Copg1	0.0633926	6.98338	0.471689	0.492211	1.02686	0.176866	6.98338	3.66215	0.0556619	0.772904	0	0
235086	Igsf9b	-0.10045	2.15506	0.295769	0.586547	1.02772	-0.362414	2.15506	3.65115	0.0560306	0.77623	0	0
71770	Ap2b1	-0.0505756	7.48896	0.235386	0.627558	1.01992	0.199755	7.48896	3.65228	0.0559924	0.776596	0	0
67139	Mis12	-0.237418	6.1342	6.4385	0.0111673	0.541478	-0.177748	6.1342	3.64203	0.0563381	0.777802	0	0
104681	Slc16a6	-0.286371	6.69356	6.41694	0.0113037	0.53726	-0.215415	6.69356	3.63899	0.0564413	0.778333	0	0
27367	Rpl3	0.176936	10.4922	3.61875	0.0571319	0.879655	0.1775	10.4922	3.64275	0.056314	0.778363	0	0
269700	Hectd4	0.061492	5.07777	0.296792	0.585901	1.02763	0.219803	5.07777	3.63619	0.0565362	0.778749	0	0
244879	Npat	-0.14698	5.9453	2.10527	0.146792	0.94851	-0.194485	5.9453	3.64367	0.0562826	0.778825	0	0
14156	Fen1	-0.141821	7.32865	2.05468	0.151739	0.950342	-0.188361	7.32865	3.6332	0.0566379	0.779257	0	0
100503670	Rpl5	0.0815185	9.75458	0.891503	0.34507	1.02837	0.164236	9.75458	3.62204	0.0570189	0.780037	0	0
19280	Ptprs	-0.0495598	6.42341	0.185351	0.666814	1.01796	-0.219319	6.42341	3.62457	0.0569322	0.780627	0	0
68949	Zfas1	0.390834	5.46296	2.92659	0.0871315	0.904798	0.438926	5.46296	3.62235	0.0570084	0.780782	0	0
668455	Mrto4-ps1	0.180999	-0.941188	0.221257	0.638083	1.01993	0.701181	-0.941188	3.62602	0.0568827	0.780839	0	0
19090	Prkdc	-0.0525076	5.39022	0.176981	0.67398	1.0183	0.245894	5.39022	3.61714	0.0571871	0.781449	0	0
27403	Abca7	0.167429	4.45393	1.48374	0.223191	0.998464	0.265067	4.45393	3.62618	0.0568771	0.781653	0	0
100628593	Mir5125	0.709022	-2.02706	1.60779	0.204803	0.997066	-1.13406	-2.02706	3.61333	0.0573182	0.782351	0	0
66140	Ska2	-0.169663	4.65083	1.87476	0.170931	0.972763	-0.235166	4.65083	3.59886	0.0578192	0.785622	0	0
50496	E2f6	-0.165663	6.58246	3.02561	0.0819595	0.887096	-0.180663	6.58246	3.60438	0.0576276	0.785682	0	0
17156	Man1a2	-0.166628	7.27305	3.70619	0.0542111	0.878556	-0.1641	7.27305	3.59974	0.0577885	0.786093	0	0
53612	Vti1b	-0.0488982	6.35482	0.199594	0.655049	1.01941	-0.207923	6.35482	3.60103	0.0577438	0.786376	0	0
237823	Pfas	0.0203437	7.11724	0.0330209	0.855805	1.00195	0.213177	7.11724	3.59267	0.0580348	0.787662	0	0
239319	Card6	0.225669	1.18193	0.918502	0.337869	1.03014	-0.456865	1.18193	3.57595	0.0586218	0.788509	0	0
109889	Mzf1	0.558284	-1.35534	1.59753	0.206254	0.997669	-0.893045	-1.35534	3.57768	0.058561	0.788573	0	0
98732	Rab3gap2	0.0766767	7.69206	0.719885	0.396182	1.03275	0.171439	7.69206	3.58417	0.0583326	0.789032	0	0
18027	Nfia	-0.248283	4.1835	4.13119	0.0420997	0.82451	-0.23195	4.1835	3.56744	0.0589232	0.789033	0	0
21898	Tlr4	-0.256629	6.48085	5.77594	0.016247	0.604863	-0.202112	6.48085	3.58216	0.0584033	0.789101	0	0
56289	Rassf1	0.260528	5.58658	2.55229	0.110135	0.919701	0.307711	5.58658	3.56874	0.0588768	0.78929	0	0
109672	Cyb5a	-0.0299336	5.94858	0.0503657	0.822428	1.00179	-0.251319	5.94858	3.57783	0.0585556	0.789384	0	0
16404	Itga7	0.380955	3.37668	6.15148	0.0131302	0.567954	0.285383	3.37668	3.58485	0.0583087	0.789596	0	0
12266	C3	0.242063	3.62524	0.285727	0.592972	1.02804	0.865542	3.62524	3.57177	0.0587695	0.789612	0	0
101148	Bmt2	-0.180055	6.34026	3.03964	0.0812541	0.890684	-0.19521	6.34026	3.56963	0.0588453	0.789749	0	0
101592	Efl1	0.101693	5.34427	0.324203	0.569093	1.02815	0.339525	5.34427	3.58622	0.0582606	0.789835	0	0
22592	Ercc5	0.21348	3.19467	1.8384	0.175139	0.971422	0.300413	3.19467	3.57817	0.0585436	0.790109	0	0
257632	Nod2	0.311849	1.8638	2.40597	0.120874	0.934128	0.377205	1.8638	3.54974	0.0595547	0.790447	0	0
107338	Gbf1	-0.00523509	6.65007	0.00213029	0.963187	0.999596	0.214846	6.65007	3.54494	0.0597272	0.790991	0	0
626854	Gm38396	0.0208408	3.15819	0.0166154	0.897436	1.00266	0.307568	3.15819	3.55015	0.0595401	0.791126	0	0
75695	Rilpl1	-0.0768117	1.40392	0.123479	0.725291	1.01344	0.390265	1.40392	3.55178	0.0594816	0.791224	0	0
66656	Eef1d	0.17533	8.46216	2.0732	0.149907	0.950253	0.229102	8.46216	3.54613	0.0596845	0.791297	0	0
319710	Frmd6	-0.193727	1.64462	1.0559	0.304152	1.02795	-0.347722	1.64462	3.55277	0.059446	0.791626	0	0
100503374	Gm17435	-0.206838	1.23331	0.963596	0.326282	1.02576	-0.380833	1.23331	3.55438	0.0593885	0.791737	0	0
99382	Abtb2	0.412397	4.17095	3.51234	0.0609134	0.873043	0.414158	4.17095	3.55732	0.0592836	0.792094	0	0
13614	Edn1	0.454897	-1.91142	0.682224	0.408822	1.03257	0.978479	-1.91142	3.55487	0.0593708	0.79238	0	0
78506	Micu3	0.287191	3.97257	4.01184	0.0451818	0.83075	0.274587	3.97257	3.5578	0.0592663	0.792744	0	0
68975	Med27	0.187759	4.53728	2.24415	0.134121	0.935499	0.233276	4.53728	3.53599	0.0600505	0.794397	0	0
140570	Plxnb2	-0.0778699	8.93193	0.500737	0.479176	1.02895	-0.206068	8.93193	3.50439	0.0612066	0.795685	0	0
12785	Cnbp	0.0412141	9.80316	0.20465	0.650993	1.01983	0.171066	9.80316	3.52931	0.0602929	0.795852	0	0
19878	Rock2	-0.116644	7.45285	1.5181	0.217907	0.997463	-0.178034	7.45285	3.52668	0.0603887	0.796244	0	0
19933	Rpl21	0.115081	9.06645	1.60376	0.205372	0.997414	0.170504	9.06645	3.53023	0.0602594	0.796285	0	0
54387	Mcm3ap	0.0122028	5.57736	0.0101242	0.919853	0.99984	0.230137	5.57736	3.50445	0.061204	0.796513	0	0
11487	Adam10	-0.189323	7.55928	3.34093	0.0675765	0.866319	-0.194316	7.55928	3.51518	0.0608092	0.796548	0	0
76594	Dnajc18	-0.0415285	3.71897	0.0890741	0.765358	1.01114	-0.264538	3.71897	3.51081	0.0609695	0.796911	0	0
78658	Ncapd3	-0.0746293	5.77469	0.332124	0.564411	1.02943	0.245082	5.77469	3.50494	0.0611859	0.79714	0	0
98956	Nat10	0.100791	7.14715	0.717228	0.397055	1.03324	0.223687	7.14715	3.51198	0.0609266	0.797216	0	0
269252	Gtf3c4	-0.119346	7.36164	1.57658	0.209254	0.998526	-0.178108	7.36164	3.50835	0.0610602	0.79723	0	0
54616	Extl3	-0.180934	6.39632	3.01741	0.082375	0.888394	-0.194695	6.39632	3.51521	0.0608081	0.797401	0	0
232449	Dera	0.101491	5.59383	1.0545	0.304473	1.02845	0.183625	5.59383	3.51689	0.0607462	0.797459	0	0
12322	Camk2a	-0.0906844	3.19702	0.245019	0.620604	1.0202	-0.340067	3.19702	3.51841	0.0606908	0.797603	0	0
16168	Il15	-0.195837	1.3911	0.741099	0.389309	1.03252	-0.417062	1.3911	3.50556	0.0611631	0.797708	0	0
227612	Tor4a	-0.198696	5.6806	3.63983	0.0564128	0.87871	-0.194669	5.6806	3.51939	0.0606547	0.798	0	0
19687	Rfc1	-0.125515	7.64427	1.86438	0.17212	0.969887	-0.172654	7.64427	3.52038	0.0606186	0.798399	0	0
66310	Dpy30	-0.00733173	6.17288	0.00262099	0.95917	0.999135	-0.267483	6.17288	3.49501	0.061554	0.799338	0	0
18613	Pecam1	-0.478396	-2.34903	0.366523	0.544906	1.03059	1.45411	-2.34903	3.48797	0.0618162	0.800151	0	0
107368	Pdzd8	-0.184129	6.467	4.13588	0.0419833	0.823571	-0.169034	6.467	3.48966	0.0617531	0.800195	0	0
244059	Chd2	0.209626	5.78331	3.09268	0.0786453	0.887991	0.224038	5.78331	3.4912	0.0616957	0.800314	0	0
216543	Cep68	-0.143524	5.72017	2.21857	0.136359	0.938056	-0.17977	5.72017	3.47271	0.0623891	0.803243	0	0
69981	Tmem30a	-0.144401	6.94585	2.62319	0.105312	0.918333	-0.165924	6.94585	3.46892	0.0625323	0.803366	0	0
104156	Etv5	-0.135842	6.83637	2.11633	0.145736	0.94677	-0.17373	6.83637	3.46996	0.0624927	0.803717	0	0
228852	Ppp1r16b	-0.363339	-2.04133	0.277991	0.598021	1.02687	-1.36469	-2.04133	3.47861	0.0621668	0.803823	0	0
12579	Cdkn2b	0.476629	0.609733	3.58287	0.0583783	0.881909	0.444678	0.609733	3.47308	0.062375	0.803922	0	0
70472	Atad2	0.0538575	7.76817	0.246188	0.619772	1.01995	0.20306	7.76817	3.47421	0.0623326	0.804237	0	0
68559	Pdrg1	-0.196709	5.93317	1.83987	0.174966	0.97136	-0.269496	5.93317	3.47577	0.0622736	0.80434	0	0
30945	Rnf19a	-0.322389	3.92407	4.74075	0.0294563	0.747282	-0.272182	3.92407	3.42377	0.0642642	0.805815	0	0
93685	Entpd7	-0.173941	5.24124	2.44816	0.117663	0.933307	-0.205096	5.24124	3.42456	0.0642334	0.80627	0	0
18263	Odc1	-0.0718807	8.84611	0.249273	0.617588	1.01984	-0.266412	8.84611	3.421	0.0643722	0.806329	0	0
408065	Zfp456	0.473752	1.40853	5.81943	0.01585	0.593759	0.369503	1.40853	3.45894	0.0629107	0.806504	0	0
11732	Ank	-0.187778	7.6261	3.37817	0.0660654	0.873968	-0.190032	7.6261	3.45994	0.0628726	0.806876	0	0
226841	Vash2	-0.193634	0.307144	0.36623	0.545067	1.03025	-0.582897	0.307144	3.42465	0.06423	0.80707	0	0
20623	Snrk	-0.178735	4.04136	1.84902	0.173898	0.972615	-0.243417	4.04136	3.42533	0.0642035	0.807581	0	0
100038647	Gm10572	0.236438	-1.13945	0.330253	0.56551	1.02925	-0.787679	-1.13945	3.43547	0.0638106	0.807708	0	0
68671	Pcyt2	0.217568	5.85467	4.2424	0.0394264	0.81883	0.194474	5.85467	3.42669	0.0641504	0.807757	0	0
69241	Polr2d	-0.031828	5.34445	0.0754653	0.783539	1.00857	-0.212782	5.34445	3.43314	0.0639004	0.807994	0	0
21847	Klf10	0.238577	4.93319	3.96062	0.0465766	0.835946	0.223331	4.93319	3.43627	0.0637793	0.808163	0	0
383075	Enthd1	0.86342	-1.4847	2.78163	0.0953509	0.912894	-0.93281	-1.4847	3.44482	0.0634502	0.80825	0	0
170742	Sertad3	-0.410184	1.02121	3.61616	0.0572209	0.8799	-0.377292	1.02121	3.41191	0.0647275	0.808253	0	0
21833	Thra	-0.136335	2.96378	0.583018	0.445132	1.02858	-0.325453	2.96378	3.36457	0.0666131	0.808297	0	0
235956	Zfp825	-0.213355	2.91516	1.82896	0.176251	0.970873	-0.292769	2.91516	3.44985	0.0632573	0.808363	0	0
11502	Adam9	-0.162733	5.94986	1.84328	0.174567	0.972737	-0.221804	5.94986	3.42673	0.0641488	0.808585	0	0
21378	Tbrg3	-0.390767	-1.507	0.465829	0.494912	1.02697	-1.33015	-1.507	3.37543	0.0661754	0.808699	0	0
69582	Plekhm2	0.262821	6.13682	6.45288	0.0110772	0.541479	0.190774	6.13682	3.40924	0.0648325	0.808724	0	0
16798	Lats1	-0.0839664	6.27615	0.816946	0.366075	1.02948	-0.173259	6.27615	3.44554	0.0634227	0.808757	0	0
237898	Usp32	-0.0901051	6.19528	0.727653	0.393645	1.03196	-0.19435	6.19528	3.37698	0.0661133	0.808761	0	0
11977	Atp7a	-0.314536	6.42056	10.7203	0.00105967	0.159282	-0.178084	6.42056	3.38028	0.065981	0.808789	0	0
72055	Slc38a10	-0.0437115	6.84698	0.115174	0.734329	1.0123	-0.237865	6.84698	3.41238	0.0647091	0.808864	0	0
20610	Sumo3	-0.014011	7.75512	0.0179177	0.893516	1.00285	-0.19384	7.75512	3.44003	0.0636345	0.808884	0	0
66964	Golt1b	-0.20218	6.15763	3.45142	0.0631974	0.88059	-0.199867	6.15763	3.40033	0.0651835	0.808908	0	0
108907	Nusap1	-0.235174	5.6983	2.23946	0.134528	0.936712	-0.288751	5.6983	3.37822	0.0660632	0.808971	0	0
109202	A930024E05Rik	0.00852961	-0.769526	0.000680351	0.979191	0.999726	-0.711072	-0.769526	3.43635	0.0637765	0.80898	0	0
320472	Ppm1e	-0.158479	4.92082	1.15375	0.282765	1.02975	-0.274879	4.92082	3.44677	0.0633754	0.809012	0	0
227446	Relch	0.0295843	5.73624	0.0856535	0.769777	1.0101	0.186426	5.73624	3.36468	0.0666085	0.809058	0	0
666938	Bend4	-0.112795	6.41574	1.24927	0.263691	1.02452	-0.187418	6.41574	3.45019	0.0632445	0.809059	0	0
69798	1810044D09Rik	-0.357124	0.982491	2.56027	0.10958	0.918896	-0.396539	0.982491	3.36634	0.0665414	0.80906	0	0
80902	Zfp202	0.216627	3.88178	1.60417	0.205313	0.997936	0.316348	3.88178	3.44136	0.0635833	0.809089	0	0
55944	Eif3d	0.177588	7.95531	2.60651	0.106426	0.922024	0.203709	7.95531	3.42736	0.0641244	0.809124	0	0
54651	Usp27x	-0.150225	-0.949802	0.147226	0.7012	1.01639	-0.744031	-0.949802	3.43737	0.0637369	0.809331	0	0
14693	Gnb2	0.213389	8.15947	4.82509	0.0280485	0.736425	0.178734	8.15947	3.40112	0.0651522	0.809354	0	0
14376	Ganab	-0.0301945	8.07022	0.108365	0.742013	1.01348	0.168709	8.07022	3.36736	0.0665004	0.80938	0	0
100503338	Gm14636	-0.152233	0.266271	0.300533	0.583548	1.0277	0.542743	0.266271	3.39765	0.0652894	0.809386	0	0
107071	Wdr74	0.202359	6.50027	3.28169	0.0700566	0.86759	0.204645	6.50027	3.38051	0.0659717	0.8095	0	0
72569	Bbs5	0.00615606	3.17975	0.00176177	0.96652	0.999776	0.269709	3.17975	3.45094	0.0632159	0.809554	0	0
214444	Cdk5rap2	0.0570066	4.98053	0.240921	0.623542	1.01918	0.216197	4.98053	3.3603	0.066786	0.809578	0	0
19942	Rpl27	0.194319	8.09223	3.70749	0.0541689	0.879057	0.185246	8.09223	3.38876	0.0656422	0.809587	0	0
320671	D130079A08Rik	-0.0527633	-1.76794	0.00921896	0.923508	1.00002	0.994826	-1.76794	3.39376	0.0654436	0.809629	0	0
218215	Rnf144b	-0.400366	5.28129	6.69446	0.00967128	0.523861	-0.284855	5.28129	3.41245	0.0647065	0.809673	0	0
100125929	0610009E02Rik	-0.60937	-1.9973	0.868118	0.351477	1.0256	-1.09947	-1.9973	3.39196	0.065515	0.809679	0	0
100042125	Gm15535	-0.104387	-2.09331	0.0359176	0.849686	1.00299	-1.31637	-2.09331	3.39026	0.0655826	0.809682	0	0
21915	Dtymk	-0.154394	6.01149	1.77889	0.182286	0.976821	-0.213214	6.01149	3.40549	0.0649797	0.809721	0	0
69156	Comtd1	0.347266	4.23358	6.32786	0.0118856	0.547601	0.250828	4.23358	3.36824	0.0664649	0.809767	0	0
100526475	Mir3076	0.0411461	5.86591	0.12922	0.719242	1.01287	0.209364	5.86591	3.35485	0.0670072	0.809811	0	0
67629	Spc24	0.172527	4.1153	1.27944	0.258003	1.02257	0.277647	4.1153	3.38155	0.0659302	0.809817	0	0
278795	Lrrc10b	0.200599	-0.481468	0.305088	0.58071	1.02798	-0.65892	-0.481468	3.36978	0.0664027	0.80983	0	0
70572	Ipo5	0.055339	9.40948	0.354019	0.551847	1.02979	0.170939	9.40948	3.37141	0.0663371	0.809852	0	0
27966	Rrp9	0.398144	6.20946	7.88964	0.00497188	0.412323	0.261241	6.20946	3.42758	0.0641161	0.80987	0	0
65255	Asb4	-0.751802	0.608998	6.62061	0.0100806	0.534003	-0.503852	0.608998	3.4014	0.0651413	0.810056	0	0
77721	Mrps5	0.134309	6.68754	1.75382	0.185398	0.976526	0.186067	6.68754	3.38427	0.0658213	0.810134	0	0
51869	Rif1	0.0152264	7.74693	0.0172875	0.895394	1.00318	0.212838	7.74693	3.35528	0.0669899	0.810416	0	0
66445	Cyc1	0.130492	8.08411	2.0609	0.151121	0.949441	0.167015	8.08411	3.39379	0.0654424	0.810447	0	0
56031	Ppie	0.197229	5.21812	2.07796	0.14944	0.949295	0.250426	5.21812	3.38181	0.0659198	0.810517	0	0
67116	Cuedc2	0.162123	8.06836	3.32935	0.0680539	0.865977	0.162175	8.06836	3.3514	0.067148	0.810697	0	0
77065	Ints7	-0.126951	6.507	1.76032	0.184585	0.976953	-0.175686	6.507	3.35635	0.0669463	0.810704	0	0
70802	Pwwp2a	-0.163631	5.12999	2.16677	0.141022	0.946313	-0.206739	5.12999	3.40177	0.0651266	0.810712	0	0
14391	Gabpb1	0.0539514	5.51494	0.29923	0.584365	1.02749	0.178469	5.51494	3.33966	0.0676284	0.810799	0	0
170719	Oxr1	-0.17031	6.42122	1.83139	0.175964	0.972858	-0.231472	6.42122	3.38449	0.0658127	0.810859	0	0
26466	Zfp260	-0.260576	3.75386	3.56656	0.0589544	0.877385	-0.253774	3.75386	3.33781	0.0677045	0.810903	0	0
23872	Ets2	0.231844	5.59656	4.67728	0.030564	0.754687	0.195763	5.59656	3.34752	0.0673062	0.810979	0	0
109333	Pkn2	-0.108869	6.74914	1.44859	0.228755	1.0043	-0.165502	6.74914	3.34549	0.0673894	0.811169	0	0
320332	Hist4h4	0.955867	0.948999	3.18964	0.0741065	0.868549	1.01832	0.948999	3.33516	0.067814	0.811406	0	0
225523	Cep120	-0.248606	4.4184	4.53924	0.0331262	0.779536	-0.214018	4.4184	3.34002	0.0676136	0.811431	0	0
111241	Hmga1b	0.571662	1.30071	2.77767	0.0955874	0.913703	0.619679	1.30071	3.34805	0.0672846	0.811532	0	0
22029	Traf1	1.34679	-1.72759	4.76703	0.0290099	0.746989	1.10529	-1.72759	3.33277	0.0679122	0.811774	0	0
66279	Tmem218	-0.254224	1.66365	1.68934	0.193688	0.987323	-0.347706	1.66365	3.34037	0.0675993	0.812069	0	0
22278	Usf1	-0.0210935	5.23195	0.0449339	0.832126	1.00294	-0.17989	5.23195	3.34047	0.0675952	0.812833	0	0
68106	Nt5c3b	0.130406	4.61343	1.08854	0.296795	1.02882	0.225192	4.61343	3.32788	0.0681148	0.813387	0	0
100502995	Gm19494	0.0360752	0.0628457	0.0127888	0.909961	1.00131	0.607057	0.0628457	3.32555	0.0682111	0.813729	0	0
214901	Chtf18	0.123312	4.35179	0.715903	0.397491	1.03325	0.266655	4.35179	3.32173	0.06837	0.814009	0	0
58246	Slc35b4	-0.282883	5.67437	6.88092	0.00871206	0.506099	-0.195282	5.67437	3.32229	0.0683467	0.814538	0	0
22273	Uqcrc1	0.141852	7.67481	2.36998	0.123689	0.937213	0.167579	7.67481	3.3185	0.0685042	0.814801	0	0
215474	Sec22c	-0.25457	3.24552	3.23726	0.0719808	0.868174	-0.254634	3.24552	3.3156	0.0686251	0.815431	0	0
67916	Plpp3	0.267907	3.77158	2.82827	0.092618	0.907686	0.28907	3.77158	3.31318	0.0687262	0.815827	0	0
50875	Tmod3	-0.0565346	6.74578	0.405459	0.524283	1.02813	-0.161437	6.74578	3.3102	0.068851	0.816502	0	0
20321	Frrs1	-0.143359	7.33596	2.46174	0.116649	0.931412	-0.166213	7.33596	3.30646	0.0690078	0.816751	0	0
240638	Slc16a12	0.499068	-1.80101	1.03229	0.309621	1.03136	-0.991949	-1.80101	3.3069	0.0689895	0.817338	0	0
17095	Lyl1	0.245348	6.60975	3.9365	0.047249	0.833093	0.223858	6.60975	3.29966	0.0692943	0.819335	0	0
211978	Zfyve26	-0.181978	6.42647	2.5329	0.111495	0.921464	-0.208262	6.42647	3.29462	0.0695071	0.820239	0	0
72194	Fbxl20	-0.431796	3.85217	4.65524	0.0309589	0.758209	-0.361503	3.85217	3.28903	0.069744	0.820618	0	0
67736	Ccdc130	0.348417	3.53576	5.58495	0.0181155	0.633252	0.264475	3.53576	3.29047	0.0696831	0.820705	0	0
71816	Rnf180	-0.455972	-1.42869	1.15868	0.28174	1.02976	-0.894489	-1.42869	3.29481	0.0694993	0.820952	0	0
227683	Coq4	0.180944	5.13339	2.11964	0.145421	0.947797	0.223519	5.13339	3.29153	0.0696382	0.82098	0	0
56088	Psmg1	0.144214	5.98556	2.13491	0.143979	0.947643	0.176319	5.98556	3.2457	0.071611	0.822467	0	0
227700	Sh3glb2	0.203414	5.64867	4.30599	0.0379783	0.802617	0.174663	5.64867	3.24238	0.0717562	0.822563	0	0
73086	Rps6ka5	-0.336422	4.318	7.05676	0.00789668	0.474788	-0.230388	4.318	3.247	0.0715545	0.822603	0	0
211770	Trib1	0.304875	4.32531	1.79347	0.180503	0.977286	0.409809	4.32531	3.24837	0.0714946	0.822701	0	0
228482	Arhgap11a	-0.175433	7.68113	2.96698	0.0849802	0.897179	-0.184133	7.68113	3.26066	0.0709605	0.822854	0	0
70380	Mospd1	-0.225628	2.81004	2.10998	0.146342	0.947635	-0.273326	2.81004	3.24303	0.0717278	0.823022	0	0
319622	Itpripl2	-0.133389	6.17646	1.70398	0.191768	0.985474	-0.18415	6.17646	3.25867	0.0710469	0.823063	0	0
20662	Sos1	-0.16817	6.36582	3.01216	0.0826423	0.888885	-0.17513	6.36582	3.26326	0.070848	0.823137	0	0
16571	Kif4	-0.137501	5.44025	0.74309	0.388673	1.03243	0.289888	5.44025	3.25048	0.0714024	0.823216	0	0
245000	Atr	-0.0901721	5.42991	0.221067	0.638228	1.01989	0.348288	5.42991	3.24884	0.0714739	0.82325	0	0
66752	4933404O12Rik	-0.224996	4.19329	2.78766	0.0949928	0.911643	-0.241288	4.19329	3.2531	0.0712887	0.823483	0	0
20238	Atxn1	-0.184766	4.1902	1.69319	0.193181	0.986833	-0.256194	4.1902	3.2608	0.0709543	0.823577	0	0
56356	Gltp	-0.0521736	6.86516	0.272593	0.601598	1.02715	-0.179777	6.86516	3.25119	0.0713718	0.823652	0	0
171166	Mcoln3	-0.650598	3.37815	5.84454	0.0156254	0.60223	-0.483043	3.37815	3.26378	0.0708259	0.823676	0	0
226182	Taf5	-0.17585	5.45659	2.76931	0.0960874	0.914123	-0.19109	5.45659	3.25382	0.0712573	0.823913	0	0
67118	Bfar	-0.25175	5.35084	4.96554	0.0258573	0.709895	-0.20317	5.35084	3.26488	0.0707783	0.823919	0	0
12614	Celsr1	0.0266977	4.43562	0.05027	0.822594	1.00179	-0.214429	4.43562	3.28016	0.0701219	0.824258	0	0
74569	Ttc17	0.0629743	5.26332	0.364457	0.546041	1.03047	0.190856	5.26332	3.27837	0.0701985	0.824352	0	0
16973	Lrp5	0.0568439	7.31044	0.353534	0.55212	1.02982	-0.172914	7.31044	3.27672	0.0702691	0.824376	0	0
67226	Tmem19	-0.250717	4.87878	4.56567	0.032619	0.77672	-0.210234	4.87878	3.25447	0.0712289	0.824377	0	0
56749	Dhodh	0.12514	5.79848	1.41683	0.233927	1.00751	0.189042	5.79848	3.26488	0.0707782	0.824717	0	0
381404	Pabpc1l	-0.292384	-0.942767	0.599188	0.438888	1.02838	-0.77096	-0.942767	3.26574	0.070741	0.825083	0	0
235626	Setd2	-0.189253	7.18067	4.68704	0.030391	0.758199	-0.157704	7.18067	3.23512	0.0720751	0.825432	0	0
16709	Ktn1	0.0222186	6.14522	0.0170286	0.896176	1.00312	0.309259	6.14522	3.26589	0.0707347	0.82581	0	0
735267	Mir705	-0.417909	0.0898527	2.03978	0.153232	0.949799	-0.504629	0.0898527	3.26817	0.0706366	0.826269	0	0
245269	Nim1k	0.438802	-0.757814	1.2678	0.260179	1.02478	-0.689356	-0.757814	3.26619	0.0707218	0.826462	0	0
98682	Mfsd6	-0.267228	5.12102	2.71012	0.0997138	0.909756	-0.293227	5.12102	3.26829	0.0706314	0.827013	0	0
68197	Ndufc2	0.125771	6.06577	1.37074	0.241685	1.01228	0.19116	6.06577	3.22253	0.0726315	0.827077	0	0
11603	Agrn	0.268624	1.23078	1.39693	0.237239	1.01127	0.420355	1.23078	3.22386	0.0725724	0.827188	0	0
219158	Ccar2	0.0701797	5.95624	0.433705	0.510177	1.02882	0.193285	5.95624	3.26914	0.0705947	0.827389	0	0
75291	Zbtb3	-0.24722	0.939667	1.14678	0.284223	1.03069	-0.407582	0.939667	3.22647	0.0724566	0.827437	0	0
57773	Wdr4	0.160449	6.53939	3.16943	0.0750286	0.872552	0.160838	6.53939	3.22453	0.0725428	0.827635	0	0
75345	Slamf7	0.64413	-1.70457	1.44158	0.229884	1.00376	-0.996874	-1.70457	3.22709	0.0724293	0.827911	0	0
66146	Maco1	-0.146876	6.40137	2.34927	0.125342	0.939674	-0.171914	6.40137	3.22793	0.0723922	0.828274	0	0
19035	Ppib	0.0713293	7.40704	0.608059	0.43552	1.0281	0.162808	7.40704	3.19865	0.0736989	0.83058	0	0
70345	0610038B21Rik	-0.0486133	-0.278594	0.0172454	0.895521	1.00323	0.683868	-0.278594	3.20094	0.073596	0.830978	0	0
74150	Slc35f5	-0.130328	4.32471	0.78719	0.374951	1.02846	-0.262009	4.32471	3.20845	0.0732587	0.831072	0	0
66129	Aaed1	-0.11499	3.79915	0.414228	0.519831	1.02761	-0.318653	3.79915	3.19868	0.0736979	0.831348	0	0
74355	Smchd1	-0.0811156	7.38814	0.41005	0.521944	1.02875	0.227593	7.38814	3.20159	0.0735665	0.831426	0	0
67398	Srpr	-0.249627	7.45561	3.76138	0.0524494	0.868738	-0.230321	7.45561	3.20893	0.0732372	0.831612	0	0
68147	Gar1	0.0943947	6.16312	0.954303	0.328626	1.02696	0.171144	6.16312	3.20238	0.073531	0.831806	0	0
224613	Flywch1	-0.0534532	3.41634	0.128814	0.719665	1.01287	-0.263256	3.41634	3.20382	0.0734665	0.831859	0	0
58867	Syngr4	0.516155	-1.25402	1.36992	0.241825	1.01252	-0.766554	-1.25402	3.20989	0.0731944	0.831912	0	0
18810	Plec	0.276718	6.78383	2.76538	0.0963241	0.912764	0.29883	6.78383	3.2105	0.0731673	0.83239	0	0
100502907	EZ_100502907	0.230872	-0.750258	0.294134	0.587583	1.02729	0.679878	-0.750258	3.20427	0.0734464	0.832415	0	0
320277	Spef2	0.635457	-1.17253	2.37336	0.123421	0.937549	0.705955	-1.17253	3.19296	0.0739561	0.832698	0	0
22608	Ybx1	0.120078	10.0218	0.947618	0.330326	1.02773	0.220358	10.0218	3.18951	0.0741121	0.832895	0	0
26401	Map3k1	-0.122788	6.5776	1.52856	0.216329	0.99669	-0.177728	6.5776	3.17336	0.0748484	0.833381	0	0
100503677	EZ_100503677	0.371726	0.423138	1.40239	0.236323	1.01059	0.503693	0.423138	3.1896	0.0741082	0.83363	0	0
381038	Parl	0.12885	7.08027	2.04856	0.152351	0.950709	0.159725	7.08027	3.17387	0.0748248	0.833891	0	0
101739	Psip1	-0.134749	6.77712	2.1397	0.14353	0.946763	-0.164221	6.77712	3.17499	0.0747735	0.834092	0	0
108664	Atp6v1h	0.0592795	7.85828	0.40238	0.525863	1.02771	0.166672	7.85828	3.18202	0.0744526	0.834382	0	0
19201	Pstpip2	-0.0651315	-0.191195	0.0434978	0.834791	1.00343	-0.541127	-0.191195	3.18506	0.0743144	0.834389	0	0
70078	Nol7	0.0681271	6.58963	0.456572	0.49923	1.02831	0.178527	6.58963	3.16667	0.0751555	0.834483	0	0
66185	Virma	-0.12289	5.56985	0.967998	0.32518	1.02794	0.22531	5.56985	3.17567	0.0747427	0.834523	0	0
319786	B930059L03Rik	0.482391	0.325019	2.30347	0.129086	0.937351	0.632535	0.325019	3.18276	0.0744189	0.834783	0	0
232196	C87436	-0.102209	3.73409	0.618563	0.431582	1.02788	-0.229139	3.73409	3.17778	0.074646	0.834993	0	0
12725	Clcn3	-0.165229	6.70472	2.70256	0.100187	0.909244	-0.178859	6.70472	3.16384	0.0752861	0.835161	0	0
13557	E2f3	-0.099086	6.37503	1.16442	0.280552	1.0298	-0.163369	6.37503	3.16675	0.0751519	0.835214	0	0
232164	Paip2b	-0.118308	6.18815	1.28742	0.256524	1.02278	-0.184759	6.18815	3.17583	0.0747352	0.835214	0	0
26356	Ing1	-0.261402	4.87857	4.88824	0.0270403	0.725802	-0.208757	4.87857	3.16821	0.0750846	0.835238	0	0
14050	Eya3	-0.114052	7.12561	1.62651	0.202186	0.9948	-0.159382	7.12561	3.17808	0.0746325	0.83562	0	0
19277	Ptpro	-0.257987	3.59017	2.45797	0.11693	0.930561	-0.293579	3.59017	3.16097	0.0754183	0.835858	0	0
320456	B330016D10Rik	0.467657	-0.402153	1.85227	0.173519	0.970949	0.587153	-0.402153	3.15852	0.0755316	0.836342	0	0
70082	Lysmd2	-0.431979	-0.645002	1.00246	0.316717	1.02961	-0.751427	-0.645002	3.14866	0.0759891	0.837552	0	0
237886	Slfn9	-0.390678	4.42635	11.3521	0.000753612	0.127636	-0.21015	4.42635	3.15013	0.0759211	0.83757	0	0
73449	1700066B19Rik	0.554355	-1.8899	0.964572	0.326038	1.02634	-0.919251	-1.8899	3.15453	0.0757166	0.837619	0	0
239393	Lrp12	0.200383	6.27814	5.03859	0.0247886	0.698088	0.158536	6.27814	3.15126	0.0758684	0.837758	0	0
66801	Prkrip1	0.306163	5.1288	5.43338	0.0197554	0.635183	0.2308	5.1288	3.15262	0.0758051	0.837828	0	0
100628579	EZ_100628579	-0.212372	4.26862	0.129478	0.718974	1.0132	-1.06244	4.26862	3.14576	0.0761246	0.838276	0	0
22070	Tpt1	0.0650529	10.4091	0.484974	0.486178	1.02656	0.165532	10.4091	3.14018	0.0763852	0.840377	0	0
100042959	Gm4130	0.035837	0.430563	0.0193345	0.889412	1.0018	0.478935	0.430563	3.1379	0.0764922	0.840785	0	0
432768	Gm5451	0.152916	0.536016	0.364334	0.546109	1.03027	0.412062	0.536016	3.13528	0.0766151	0.841367	0	0
56436	Adrm1	0.208559	6.89472	2.7447	0.0975774	0.911708	0.222277	6.89472	3.13183	0.0767775	0.841613	0	0
216799	Nlrp3	0.263542	5.82622	4.50006	0.0338937	0.782288	0.220054	5.82622	3.13278	0.0767327	0.841889	0	0
231876	Lmtk2	-0.0549715	6.7027	0.353275	0.552265	1.02961	-0.163934	6.7027	3.12388	0.077153	0.843422	0	0
17120	Mad1l1	0.209576	5.35223	4.19023	0.0406576	0.827254	0.182328	5.35223	3.12397	0.0771487	0.844143	0	0
20405	Sh3gl1	0.124415	5.85447	1.58346	0.208263	0.996561	0.173808	5.85447	3.1247	0.0771143	0.844535	0	0
81898	Sf3b1	-0.0531923	8.76846	0.212104	0.645124	1.01886	0.204187	8.76846	3.11639	0.0775084	0.84577	0	0
22619	Siae	-0.190086	4.51246	2.2837	0.13074	0.938036	-0.223076	4.51246	3.11771	0.0774454	0.84585	0	0
16553	Kif13a	-0.106123	6.54678	1.18181	0.276988	1.0312	-0.172226	6.54678	3.11351	0.0776456	0.846499	0	0
77605	H2afv	-0.0239032	3.51209	0.0148517	0.903004	1.00237	-0.343177	3.51209	3.10608	0.0780003	0.846528	0	0
68724	Arl8a	0.125806	7.29739	2.05093	0.152114	0.95071	0.154124	7.29739	3.10419	0.0780909	0.846748	0	0
170644	Ubn1	-0.0964562	6.61802	1.02742	0.310766	1.03032	-0.167621	6.61802	3.11	0.077813	0.846788	0	0
15983	Ifrd2	0.208269	6.62287	5.06837	0.0243663	0.694325	0.162262	6.62287	3.10673	0.0779691	0.846955	0	0
22746	Zfp85	-0.0161559	1.01673	0.00507676	0.943198	0.998499	-0.399157	1.01673	3.10086	0.0782511	0.846958	0	0
225887	Ndufs8	0.190957	6.35739	3.38024	0.0659824	0.874794	0.18152	6.35739	3.10187	0.0782022	0.847191	0	0
24083	Natd1	-0.0382665	3.47762	0.0575211	0.810458	1.0042	-0.278892	3.47762	3.1077	0.0779228	0.847216	0	0
19175	Psmb6	0.185634	8.40075	3.95825	0.0466421	0.835874	0.163762	8.40075	3.09647	0.0784621	0.848477	0	0
16418	Eif6	0.249314	7.87213	3.34125	0.0675633	0.867074	0.239525	7.87213	3.09313	0.0786232	0.849456	0	0
12492	Scarb2	-0.173857	5.91581	2.52357	0.112157	0.924388	-0.191986	5.91581	3.07577	0.0794668	0.851683	0	0
66254	Dimt1	0.17555	5.5451	1.42436	0.232686	1.00758	0.257652	5.5451	3.07756	0.0793795	0.852267	0	0
213109	Phf3	-0.166352	7.28243	3.25735	0.0711039	0.865409	-0.161895	7.28243	3.07597	0.0794572	0.85234	0	0
229285	Spg20	-0.184919	6.27389	3.29842	0.0693467	0.863244	-0.178835	6.27389	3.08571	0.0789828	0.852575	0	0
665562	Rpl31-ps12	0.584702	-2.25085	0.853033	0.355696	1.02695	1.11748	-2.25085	3.08399	0.0790662	0.85271	0	0
17777	Mttp	0.0724657	2.90108	0.227412	0.633449	1.01944	-0.26988	2.90108	3.07786	0.0793651	0.852873	0	0
22334	Vdac2	0.0281204	9.59689	0.0933125	0.760007	1.01096	0.161474	9.59689	3.07924	0.0792974	0.852908	0	0
72469	Plcd3	0.234398	3.21572	1.84171	0.174751	0.97196	0.304552	3.21572	3.07172	0.0796653	0.85305	0	0
26919	Zfp346	0.150995	6.67438	2.35615	0.12479	0.939049	0.172268	6.67438	3.06304	0.0800915	0.853056	0	0
106393	Srl	-0.136769	5.04776	1.83138	0.175965	0.972416	-0.176155	5.04776	3.08021	0.0792504	0.853165	0	0
23908	Hs2st1	-0.222684	6.6752	6.11288	0.01342	0.570232	-0.157127	6.6752	3.06822	0.0798371	0.853369	0	0
98396	Slc41a1	-0.146429	4.61657	1.12013	0.28989	1.03012	-0.240585	4.61657	3.06342	0.0800728	0.853612	0	0
13655	Egr3	0.511584	0.864085	1.85442	0.17327	0.970457	0.660606	0.864085	3.06907	0.0797953	0.853682	0	0
19186	Psme1	0.117694	6.43364	1.58416	0.208163	0.996878	0.162512	6.43364	3.06586	0.0799527	0.853846	0	0
98256	Kmo	-0.0811403	1.05885	0.0693068	0.792349	1.00857	-0.550712	1.05885	3.05978	0.0802526	0.854016	0	0
11757	Prdx3	0.0494521	7.66682	0.285003	0.593441	1.02708	0.161469	7.66682	3.05232	0.0806219	0.854166	0	0
208211	Alg1	0.154751	5.50186	1.66085	0.197488	0.989085	0.209	5.50186	3.06365	0.0800619	0.854254	0	0
70350	Basp1	0.0854773	6.87398	0.814472	0.366801	1.02839	0.164781	6.87398	3.05633	0.0804232	0.854319	0	0
104479	Ccdc117	-0.276598	5.65228	6.85036	0.00886233	0.509902	-0.184548	5.65228	3.05454	0.0805117	0.854504	0	0
67239	Rpf2	0.00233229	6.56942	0.000368613	0.984682	0.998887	0.211814	6.56942	3.04988	0.0807432	0.854698	0	0
380855	Rsl1	0.153984	2.66208	0.836504	0.360399	1.02648	0.296203	2.66208	3.05234	0.080621	0.85491	0	0
19170	Psmb1	0.031417	7.4223	0.123284	0.725499	1.01349	0.155492	7.4223	3.04411	0.0810306	0.856986	0	0
100628619	Mir5114	-0.151813	6.96594	1.15403	0.282707	1.02986	-0.246461	6.96594	3.0355	0.0814613	0.857769	0	0
28006	Washc2	0.0426623	7.68716	0.168353	0.681579	1.01738	0.181664	7.68716	3.0368	0.081396	0.857833	0	0
69256	Zfp397	-0.234116	4.64612	4.64782	0.0310931	0.759947	-0.19122	4.64612	3.03082	0.0816967	0.857994	0	0
100044193	Gm20939	0.162956	2.47486	0.907601	0.340752	1.03057	0.303203	2.47486	3.03765	0.0813536	0.858138	0	0
68152	Fam133b	0.101257	5.46987	0.616039	0.432523	1.02768	0.224891	5.46987	3.03842	0.0813152	0.858486	0	0
22770	Zhx1	-0.181227	6.05921	2.21149	0.136986	0.939679	-0.212607	6.05921	3.03975	0.0812486	0.858536	0	0
100504715	Tmppe	-0.210871	5.83672	4.34683	0.0370779	0.803354	-0.175875	5.83672	3.0312	0.0816777	0.858544	0	0
70675	Vcpip1	-0.210381	6.00373	4.63664	0.0312962	0.761816	-0.171254	6.00373	3.03211	0.0816318	0.858812	0	0
12332	Capg	0.158819	9.06174	3.20953	0.0732105	0.867346	0.15406	9.06174	3.02597	0.0819414	0.859813	0	0
327826	Frs2	-0.190791	4.84518	3.38049	0.0659724	0.875627	-0.181127	4.84518	3.02007	0.0822401	0.860694	0	0
381066	Zfp948	0.0715391	4.73284	0.313186	0.575731	1.02763	0.221912	4.73284	3.02147	0.0821691	0.8607	0	0
14976	Pfdn6	0.170488	6.19868	3.32008	0.0684386	0.864468	0.160576	6.19868	3.02207	0.0821385	0.86113	0	0
66647	Nsmce3	0.0340489	4.34495	0.0858125	0.76957	1.01038	0.197987	4.34495	3.01759	0.0823657	0.861259	0	0
225341	Lims2	0.419047	-0.252255	1.59914	0.206024	0.998969	0.561918	-0.252255	3.01472	0.0825119	0.862038	0	0
77733	Rnf170	-0.330504	2.53748	2.75747	0.0968011	0.912252	-0.346614	2.53748	3.01307	0.0825957	0.862164	0	0
218236	Fam120a	-0.0644299	9.21542	0.437758	0.508206	1.02934	-0.169035	9.21542	3.01128	0.0826868	0.862366	0	0
68145	Etaa1	-0.255442	4.96958	3.4985	0.0614244	0.869998	-0.238167	4.96958	3.00522	0.0829966	0.863351	0	0
68185	Coa4	0.159757	3.2238	0.831236	0.361915	1.02667	-0.302653	3.2238	3.0077	0.08287	0.863529	0	0
104871	Spata7	0.102661	3.18638	0.544594	0.460535	1.03146	0.240039	3.18638	3.00588	0.0829628	0.863747	0	0
217069	Trim25	-0.104555	7.48485	1.04649	0.306316	1.02832	-0.177289	7.48485	3.00164	0.0831803	0.863768	0	0
329065	Scd4	-0.889644	-0.259671	1.05418	0.304546	1.02812	-1.5263	-0.259671	3.00212	0.0831555	0.864257	0	0
14263	Fmo5	-0.0313757	0.49024	0.0120481	0.912597	1.00155	-0.499397	0.49024	2.99783	0.0833761	0.865054	0	0
211922	Dennd6a	-0.129129	6.44797	1.39584	0.237422	1.01062	-0.188711	6.44797	2.99251	0.0836503	0.86715	0	0
19171	Psmb10	0.204813	5.25595	2.97694	0.0844588	0.894817	0.203047	5.25595	2.98334	0.0841254	0.869079	0	0
15357	Hmgcr	0.101007	8.39241	0.422105	0.515889	1.02742	0.26893	8.39241	2.98586	0.0839948	0.869223	0	0
67843	Slc35a4	-0.0598359	7.45796	0.292159	0.58884	1.02635	-0.191052	7.45796	2.98372	0.084106	0.869625	0	0
100862057	EZ_100862057	-0.330203	-1.12336	0.554463	0.4565	1.03049	0.817892	-1.12336	2.98596	0.0839893	0.869915	0	0
15204	Herc2	-0.0445095	6.18396	0.113442	0.736259	1.01264	0.231266	6.18396	2.97196	0.0847192	0.872963	0	0
211586	Tfdp2	-0.250477	4.01881	2.11093	0.14625	0.947552	-0.29621	4.01881	2.97218	0.0847079	0.873595	0	0
270106	Rpl13	0.200073	9.317	4.30127	0.0380839	0.803437	0.166137	9.317	2.97289	0.0846704	0.873959	0	0
70790	Ubr5	0.02544	8.41274	0.0723604	0.787931	1.00807	0.163029	8.41274	2.95863	0.0854203	0.876432	0	0
338367	Myo1d	0.0500039	5.95402	0.251368	0.616113	1.02105	0.172267	5.95402	2.95904	0.0853988	0.876961	0	0
102141	Snx25	-0.230581	5.22092	2.69373	0.100744	0.909491	-0.241024	5.22092	2.96166	0.0852606	0.877039	0	0
231253	9130230L23Rik	-0.336044	-2.2521	0.201025	0.653895	1.01986	1.13925	-2.2521	2.95948	0.0853756	0.877471	0	0
66771	Gid4	-0.187691	6.04483	3.39265	0.0654876	0.878893	-0.175163	6.04483	2.96178	0.0852542	0.877724	0	0
16365	Acod1	0.879258	3.5946	4.22358	0.039866	0.820872	0.733666	3.5946	2.95372	0.0856799	0.878347	0	0
215280	Wipf1	-0.0566872	7.57723	0.300325	0.583679	1.02733	-0.177712	7.57723	2.95054	0.085849	0.878583	0	0
14191	Fgr	0.168095	-1.13028	0.167793	0.68208	1.01724	0.706655	-1.13028	2.95057	0.0858472	0.879312	0	0
106064	AW549877	-0.228483	5.66703	4.68692	0.030393	0.756679	-0.180922	5.66703	2.94706	0.0860337	0.879724	0	0
109006	Ciapin1	0.173842	5.80018	2.42589	0.119345	0.934329	0.190599	5.80018	2.94354	0.0862215	0.880148	0	0
56322	Timm22	0.0617682	5.35739	0.300309	0.583689	1.02705	-0.191991	5.35739	2.94481	0.0861541	0.880206	0	0
100504343	EZ_100504343	0.155723	-0.927121	0.150437	0.698118	1.01584	0.657889	-0.927121	2.9102	0.088021	0.880577	0	0
66970	Ssbp2	0.242223	0.590343	0.794259	0.372815	1.02706	0.441927	0.590343	2.91918	0.0875322	0.880816	0	0
66048	Emc6	-0.143301	6.04726	0.73609	0.390916	1.03268	-0.285814	6.04726	2.91369	0.0878309	0.880873	0	0
16971	Lrp1	0.0715751	8.4462	0.187956	0.664623	1.01784	0.282471	8.4462	2.91073	0.0879922	0.88102	0	0
75841	Rnf139	-0.203801	5.23495	3.99688	0.0455845	0.833061	-0.1751	5.23495	2.91967	0.0875059	0.881288	0	0
228359	Arhgap1	-0.105505	6.95723	1.35028	0.245229	1.01615	-0.154878	6.95723	2.91529	0.0877435	0.881467	0	0
100503934	EZ_100503934	0.615814	1.12283	3.26634	0.0707152	0.86682	0.552978	1.12283	2.91108	0.0879728	0.881561	0	0
74354	Lrguk	0.0435728	0.871743	0.0207191	0.885547	1.00232	-0.520618	0.871743	2.91371	0.0878296	0.881595	0	0
241303	Fam78a	-0.211058	5.06607	3.31933	0.0684696	0.863953	-0.196936	5.06607	2.92027	0.087473	0.881696	0	0
236539	Phgdh	0.228548	8.76403	5.44655	0.019607	0.633802	0.167133	8.76403	2.91567	0.0877228	0.881995	0	0
230809	Pdik1l	-0.275982	5.13589	3.59038	0.058115	0.881252	-0.249005	5.13589	2.9315	0.086867	0.882243	0	0
192187	Stab1	0.369098	5.51659	6.50606	0.0107507	0.54091	0.247304	5.51659	2.92037	0.0874678	0.882383	0	0
385658	Nxpe3	-0.309668	5.65007	5.9504	0.0147139	0.582024	-0.216046	5.65007	2.92828	0.0870403	0.882512	0	0
319748	Zfp865	0.25624	3.10985	2.47968	0.115326	0.931984	0.28124	3.10985	2.92141	0.0874113	0.882554	0	0
67808	Tprgl	-0.0262881	5.54332	0.0582823	0.809232	1.00423	-0.183989	5.54332	2.89846	0.088664	0.882603	0	0
24066	Spry4	0.308768	0.0426113	0.837248	0.360185	1.02709	0.582253	0.0426113	2.92259	0.0873475	0.88265	0	0
68763	1110038B12Rik	0.391041	5.89781	5.60067	0.0179536	0.631264	0.285574	5.89781	2.93209	0.086835	0.882663	0	0
79554	Cptp	-0.0320291	4.75765	0.0536238	0.816873	1.00285	-0.236004	4.75765	2.92905	0.0869988	0.882836	0	0
252972	Tpcn1	-0.121116	7.58378	1.3445	0.246242	1.01685	-0.17774	7.58378	2.90044	0.0885554	0.882984	0	0
619547	Rpl34-ps1	0.400603	0.696369	2.38087	0.122829	0.937193	0.39497	0.696369	2.90164	0.0884894	0.883058	0	0
170772	Glcci1	-0.128582	3.91708	1.16431	0.280573	1.02925	-0.202938	3.91708	2.93249	0.0868134	0.88319	0	0
72655	Snhg5	0.311553	5.67529	1.6384	0.200546	0.992413	0.415808	5.67529	2.90397	0.0883619	0.883252	0	0
12552	Cdh11	0.675752	-1.81113	1.68525	0.194228	0.987984	0.97322	-1.81113	2.8986	0.0886563	0.883258	0	0
210293	Dock10	-0.0610203	6.86248	0.375048	0.540265	1.03122	0.171415	6.86248	2.92259	0.0873475	0.883392	0	0
12034	Phb2	0.107041	8.68907	1.22925	0.267554	1.02659	0.164228	8.68907	2.90207	0.0884662	0.883559	0	0
14055	Ezh1	-0.154448	3.94864	1.369	0.241984	1.01248	-0.225788	3.94864	2.89117	0.0890663	0.883682	0	0
26893	Cops6	0.0547333	7.12552	0.369047	0.543524	1.0296	0.153614	7.12552	2.93295	0.086789	0.88369	0	0
107197	Uqcc3	0.0895527	3.42028	0.315866	0.574102	1.02824	-0.268787	3.42028	2.85179	0.0912723	0.883695	0	0
19352	Rabggtb	0.228736	6.7921	2.42518	0.1194	0.934144	0.249695	6.7921	2.88957	0.0891545	0.883828	0	0
21766	Tex261	-0.00840041	5.77662	0.00605393	0.937982	0.999046	-0.181345	5.77662	2.84763	0.091509	0.883852	0	0
69528	1700030J22Rik	0.168301	-0.753871	0.194683	0.659047	1.01851	-0.679866	-0.753871	2.92298	0.0873264	0.883922	0	0
22589	Atrx	0.0462214	7.02526	0.160203	0.68897	1.01817	0.198141	7.02526	2.89472	0.0888703	0.883925	0	0
69902	Mrto4	0.131577	7.15843	1.24221	0.265045	1.02646	0.20133	7.15843	2.92426	0.087257	0.883964	0	0
272589	Tbcel	-0.117317	5.32764	1.21561	0.270224	1.02539	-0.178713	5.32764	2.84588	0.0916082	0.8841	0	0
19177	Psmb7	0.0989863	8.59578	0.890708	0.345286	1.0285	0.178176	8.59578	2.89155	0.0890451	0.884201	0	0
232157	Mob1a	-0.164754	6.53559	2.74136	0.0977812	0.910077	-0.16999	6.53559	2.93331	0.0867696	0.884241	0	0
18129	Notch2	0.040324	6.35127	0.133965	0.714356	1.0149	0.187268	6.35127	2.84808	0.0914829	0.88431	0	0
67374	Jam2	0.650425	-1.11279	2.34823	0.125425	0.939127	0.643402	-1.11279	2.8926	0.088987	0.884355	0	0
16438	Itpr1	-0.0553505	5.74534	0.154115	0.694634	1.01667	0.241073	5.74534	2.85185	0.0912686	0.884372	0	0
68114	Mum1	0.157853	4.71432	2.0141	0.155843	0.952727	0.187626	4.71432	2.85545	0.0910646	0.884533	0	0
56480	Tbk1	0.0090991	5.91923	0.00935518	0.922947	1.00004	0.158962	5.91923	2.84886	0.0914388	0.884595	0	0
20193	S100a1	0.0293204	5.03627	0.037407	0.846639	1.00254	-0.254456	5.03627	2.85887	0.0908716	0.884802	0	0
54609	Ubqln2	-0.176308	5.87737	3.0002	0.0832542	0.888316	-0.174905	5.87737	2.93362	0.0867528	0.88482	0	0
110816	Pwp2	0.102941	6.85626	0.526596	0.468042	1.03194	0.239918	6.85626	2.85212	0.0912533	0.884936	0	0
17344	Pias2	-0.186258	6.46335	3.89379	0.048465	0.843403	-0.159018	6.46335	2.85319	0.0911926	0.885062	0	0
97112	Nmd3	0.141214	7.64862	1.17621	0.278128	1.02907	0.221102	7.64862	2.88069	0.0896478	0.88507	0	0
328092	Dtd2	-0.0219685	4.52169	0.0271632	0.869091	1.00142	-0.222846	4.52169	2.85576	0.091047	0.885076	0	0
12175	Bnip2	-0.160796	6.42164	2.29792	0.129547	0.937308	-0.179222	6.42164	2.88126	0.0896161	0.885484	0	0
15051	H2-T9	-0.188801	-1.55831	0.116707	0.732634	1.0124	0.847876	-1.55831	2.85887	0.0908713	0.885517	0	0
106248	Qtrt2	0.295847	5.37681	3.51175	0.0609349	0.872312	0.268139	5.37681	2.88517	0.0893987	0.885519	0	0
279572	Tlr13	-0.371722	7.57389	3.39181	0.065521	0.878361	-0.340275	7.57389	2.84181	0.0918408	0.885634	0	0
19766	Ripk1	-0.205657	6.58953	4.33945	0.037239	0.802508	-0.166844	6.58953	2.8558	0.0910452	0.885775	0	0
268721	Zswim8	0.128574	6.06114	1.33818	0.247355	1.01725	0.189389	6.06114	2.8833	0.0895025	0.885817	0	0
668101	Sirpb1b	-0.431874	-0.548516	1.4785	0.224009	0.999893	-0.593028	-0.548516	2.88192	0.0895789	0.885844	0	0
208967	Thnsl1	-0.150341	3.19541	0.828711	0.362646	1.02728	-0.280667	3.19541	2.86083	0.0907606	0.885873	0	0
74136	Sec14l1	-0.114844	6.05451	0.762586	0.38252	1.02881	-0.222308	6.05451	2.85926	0.0908495	0.886022	0	0
217265	Abca5	-0.163697	3.59007	1.22691	0.268008	1.0267	0.257795	3.59007	2.86172	0.0907106	0.886105	0	0
70750	Kdsr	-0.392248	3.85195	6.50572	0.0107528	0.538761	-0.258185	3.85195	2.8626	0.0906607	0.886337	0	0
66609	Cryzl1	0.102003	5.38245	0.698077	0.403431	1.03262	0.206491	5.38245	2.87677	0.0898662	0.886498	0	0
73845	Ankrd42	0.0366164	-1.72487	0.00464775	0.945647	0.998543	-0.809382	-1.72487	2.86272	0.0906543	0.886996	0	0
22289	Kdm6a	-0.168129	6.12803	2.72644	0.098699	0.909468	-0.173063	6.12803	2.86492	0.0905304	0.887228	0	0
71916	Dus4l	0.102462	4.60276	0.695677	0.40424	1.03337	0.206483	4.60276	2.87369	0.0900381	0.887466	0	0
70510	Rnf167	-0.27045	4.42473	4.65981	0.0308766	0.760844	-0.209693	4.42473	2.86708	0.0904087	0.887481	0	0
100504307	Gm20163	-0.13182	2.05862	0.517136	0.472066	1.03155	-0.308229	2.05862	2.86298	0.0906393	0.887572	0	0
66724	Tab3	-0.127462	4.41107	1.22567	0.26825	1.02631	-0.194855	4.41107	2.87079	0.0902004	0.887611	0	0
71382	Pex1	0.0395171	4.72077	0.11396	0.73568	1.01277	0.199047	4.72077	2.86512	0.0905189	0.887839	0	0
58875	Hibadh	0.00251896	6.01711	0.000740381	0.978292	0.999572	0.155326	6.01711	2.8677	0.0903737	0.887862	0	0
218490	Btf3	0.0866893	9.13454	0.934995	0.333568	1.02771	0.151643	9.13454	2.86902	0.0903	0.887864	0	0
12402	Cbl	-0.0460105	6.02014	0.185595	0.666608	1.0179	-0.182536	6.02014	2.87137	0.0901684	0.888022	0	0
100503002	Gm38424	-0.687638	-1.59826	2.3055	0.128917	0.938392	-0.929898	-1.59826	2.83463	0.0922522	0.888177	0	0
79202	Tnfrsf22	0.161426	4.50504	2.1435	0.143175	0.948058	0.183457	4.50504	2.83175	0.0924174	0.888344	0	0
320184	Lrrc58	-0.217054	7.44564	3.86524	0.049296	0.854157	-0.185763	7.44564	2.83295	0.0923488	0.888396	0	0
66505	Zmynd11	-0.12224	6.35596	1.83036	0.176085	0.971292	-0.151925	6.35596	2.83017	0.0925086	0.888511	0	0
77940	A930004D18Rik	-0.216498	0.154337	0.558845	0.454726	1.03035	-0.465948	0.154337	2.83519	0.0922197	0.888575	0	0
100502796	Gm19378	0.0462536	1.77182	0.0566446	0.81188	1.0042	-0.347356	1.77182	2.82815	0.092625	0.888919	0	0
58800	Trpm7	-0.138913	8.05084	2.27697	0.131309	0.937084	-0.154534	8.05084	2.81588	0.093336	0.889354	0	0
100503790	Gm19897	0.309197	-0.16977	0.69517	0.404411	1.03359	-0.621911	-0.16977	2.82311	0.0929161	0.889583	0	0
103806	Maml1	-0.00562992	5.50968	0.00335035	0.953842	0.99956	-0.163408	5.50968	2.81927	0.0931388	0.88959	0	0
217648	Gm527	-1.09377	-0.906874	7.51245	0.00612738	0.441208	0.715383	-0.906874	2.81652	0.0932986	0.889703	0	0
12984	Csf2rb2	-0.162377	6.49269	1.17265	0.278858	1.03051	-0.251554	6.49269	2.81737	0.093249	0.889936	0	0
381990	Zbtb2	0.0292101	4.36364	0.0671732	0.795498	1.00789	0.190467	4.36364	2.82097	0.0930402	0.890063	0	0
15902	Id2	0.372178	6.2437	5.56621	0.0183104	0.634532	0.264345	6.2437	2.82345	0.0928965	0.890104	0	0
218820	Zfp503	0.363226	3.8998	6.59439	0.0102301	0.527969	0.235724	3.8998	2.81945	0.0931281	0.890195	0	0
69178	Snx5	0.0535314	9.17356	0.286691	0.592349	1.0277	0.168008	9.17356	2.82388	0.0928715	0.890574	0	0
105511	Fam170b	0.892671	-0.836517	4.53838	0.0331429	0.776888	0.714759	-0.836517	2.80765	0.0938154	0.893215	0	0
100042069	Impdh2-ps	0.0395606	-0.166571	0.0156211	0.900536	1.00203	0.509432	-0.166571	2.79352	0.0946459	0.893341	0	0
100862026	EZ_100862026	0.336567	-0.767856	0.45126	0.501737	1.02959	0.817658	-0.767856	2.80077	0.094219	0.89352	0	0
109880	Braf	-0.0650161	5.72642	0.330625	0.565291	1.02932	-0.189643	5.72642	2.79696	0.094443	0.89353	0	0
78611	Btbd19	0.170448	4.2567	2.09494	0.147787	0.948316	0.196749	4.2567	2.80191	0.0941522	0.893592	0	0
56451	Suclg1	0.0528745	7.0089	0.354346	0.551663	1.02993	0.14718	7.0089	2.76806	0.0961627	0.893629	0	0
233057	Zfp940	0.0710538	2.54512	0.18663	0.665737	1.01812	0.270284	2.54512	2.77045	0.0960192	0.893677	0	0
21807	Tsc22d1	-0.122382	4.73151	1.05594	0.304143	1.0282	-0.199452	4.73151	2.80535	0.0939504	0.893792	0	0
66193	Pithd1	-0.0382493	5.90921	0.161805	0.6875	1.01763	-0.157264	5.90921	2.79396	0.0946203	0.893801	0	0
76187	Adhfe1	0.0343136	3.4142	0.0556595	0.813493	1.00351	0.240743	3.4142	2.76649	0.096257	0.893815	0	0
20397	Sgpl1	-0.191936	8.07812	2.93374	0.0867465	0.903923	-0.186621	8.07812	2.77139	0.0959626	0.893842	0	0
235559	Topbp1	-0.123848	7.95017	1.82915	0.176228	0.971191	-0.152337	7.95017	2.76876	0.0961206	0.893929	0	0
109077	Ints5	-0.0644105	6.04175	0.374689	0.540459	1.03094	-0.175936	6.04175	2.79747	0.0944132	0.893952	0	0
54125	Polm	0.131045	2.75578	0.714136	0.398074	1.03231	0.259237	2.75578	2.80247	0.0941194	0.893985	0	0
215814	Ccdc28a	0.288451	0.420534	1.05934	0.303366	1.02731	-0.450057	0.420534	2.77231	0.0959078	0.894025	0	0
71084	4933409D19Rik	-0.239928	2.96109	2.43058	0.118989	0.93458	-0.256547	2.96109	2.78852	0.0949416	0.894027	0	0
100039748	Gm10020	0.00955274	-0.437983	0.000777523	0.977755	1.00004	0.536931	-0.437983	2.78954	0.0948815	0.894162	0	0
66787	Gskip	-0.287975	4.8268	3.80473	0.051108	0.865597	-0.243232	4.8268	2.76214	0.0965192	0.894178	0	0
11544	Adprh	0.144648	5.82181	2.03188	0.15403	0.951804	0.168235	5.82181	2.79815	0.094373	0.894275	0	0
11479	Acvr1b	-0.0914976	3.56649	0.469727	0.493113	1.02696	-0.223861	3.56649	2.77909	0.0955024	0.894405	0	0
104771	Jkamp	-0.164656	4.75134	2.22033	0.136204	0.93752	-0.181438	4.75134	2.7592	0.0966966	0.894443	0	0
26383	Fto	-0.10527	6.39607	1.25494	0.262612	1.02363	-0.15656	6.39607	2.78399	0.0952107	0.89446	0	0
53859	Map3k14	0.332984	4.16508	6.83551	0.00893631	0.51171	0.212197	4.16508	2.79402	0.0946167	0.89447	0	0
269470	Wdr3	0.0757072	7.61542	0.419656	0.517109	1.02713	0.195048	7.61542	2.77771	0.0955845	0.894477	0	0
67973	Mphosph10	0.112873	6.99313	0.596051	0.440089	1.02858	0.243235	6.99313	2.76034	0.0966274	0.894492	0	0
18700	Piga	-0.175917	4.92624	2.13977	0.143523	0.947239	-0.199894	4.92624	2.77269	0.0958849	0.894504	0	0
81004	Tbl1xr1	-0.229207	6.36269	5.84993	0.0155777	0.602321	-0.157176	6.36269	2.76393	0.0964111	0.894555	0	0
268469	Zfp652	0.0604102	4.50502	0.247022	0.61918	1.02009	-0.203675	4.50502	2.79006	0.0948508	0.894573	0	0
28200	Dhrs4	0.279354	4.46914	5.95872	0.0146447	0.585059	0.187065	4.46914	2.76252	0.0964964	0.894656	0	0
30948	Bin1	0.122991	6.68392	1.5643	0.211037	0.997923	0.163984	6.68392	2.80253	0.094116	0.89466	0	0
104570	Ppp4r3b	-0.165284	7.36206	3.23637	0.0720201	0.867777	-0.153426	7.36206	2.78487	0.0951583	0.894667	0	0
73469	Rnf38	-0.160328	4.80928	2.32694	0.127152	0.938036	-0.175864	4.80928	2.78235	0.0953081	0.894676	0	0
230908	Tardbp	-0.0878513	8.74482	0.775122	0.378637	1.02849	-0.166388	8.74482	2.77981	0.0954594	0.894699	0	0
237082	Nxt2	-0.153901	6.05041	2.09899	0.147396	0.948336	-0.176	6.05041	2.77339	0.0958432	0.894809	0	0
170753	Zfp704	-0.215333	4.84435	0.962202	0.326633	1.02579	-0.365978	4.84435	2.77461	0.0957698	0.894818	0	0
14544	Gda	-0.35841	3.35941	2.85474	0.0911051	0.90391	-0.353548	3.35941	2.77547	0.0957184	0.895034	0	0
52712	Zkscan6	0.159312	3.80272	1.42768	0.232143	1.00668	0.2199	3.80272	2.78034	0.095428	0.895102	0	0
108961	E2f8	-0.135966	6.87156	2.16595	0.141098	0.945237	-0.154084	6.87156	2.78525	0.0951356	0.895153	0	0
75939	4930579G24Rik	-0.191986	4.79061	2.19099	0.13882	0.942578	-0.213873	4.79061	2.75371	0.0970293	0.896142	0	0
12700	Cish	0.767883	-2.00582	2.07212	0.150013	0.948923	0.927266	-2.00582	2.75434	0.0969909	0.896476	0	0
67117	Dynlt3	-0.115632	4.91849	0.387385	0.533677	1.02844	-0.307877	4.91849	2.75188	0.0971403	0.896479	0	0
11739	Slc25a4	0.0823741	8.66992	0.877613	0.348856	1.02793	0.145627	8.66992	2.75018	0.0972433	0.896741	0	0
106504	Stk38	-0.221628	5.98492	5.52194	0.0187794	0.634332	-0.155649	5.98492	2.74161	0.0977663	0.897435	0	0
319520	Dusp4	0.22092	5.50958	4.91476	0.0266282	0.721181	0.164759	5.50958	2.74499	0.0975598	0.897595	0	0
20103	Rps5	0.208645	9.27751	5.08016	0.0242012	0.691257	0.153172	9.27751	2.74603	0.0974965	0.897699	0	0
382075	Odf3l1	-0.269906	0.145952	0.598042	0.439326	1.0286	0.556367	0.145952	2.74714	0.0974288	0.897763	0	0
18733	Pirb	-0.441192	1.47639	2.29146	0.130087	0.936146	-0.475043	1.47639	2.74183	0.0977531	0.897999	0	0
26443	Psma6	0.0632168	8.34609	0.294623	0.587273	1.02734	0.191464	8.34609	2.70774	0.0998625	0.898165	0	0
238673	Zfp367	-0.239276	5.6399	3.54951	0.059563	0.879908	-0.208515	5.6399	2.69321	0.100777	0.898325	0	0
18971	Pold1	0.219948	5.6597	3.37695	0.0661143	0.873654	0.197699	5.6597	2.7085	0.0998146	0.898406	0	0
20639	Snrpb2	0.00529718	7.23642	0.00299498	0.956356	0.999495	0.159805	7.23642	2.7423	0.0977239	0.898418	0	0
56229	Thsd1	0.162515	-2.23062	0.0726241	0.787554	1.00802	1.03539	-2.23062	2.70597	0.0999732	0.898489	0	0
212514	Spice1	0.15904	3.38021	1.17681	0.278006	1.02957	0.246692	3.38021	2.71191	0.0996014	0.898505	0	0
14020	Evi5	-0.115198	5.73069	1.30433	0.253424	1.02331	-0.165402	5.73069	2.70324	0.100144	0.898684	0	0
217109	Utp18	0.0219269	6.74391	0.0367271	0.848022	1.0025	0.188078	6.74391	2.7104	0.0996962	0.898686	0	0
74753	Trmo	0.115818	2.61074	0.432104	0.510958	1.02833	-0.293072	2.61074	2.70439	0.100072	0.898709	0	0
269593	Luzp1	-0.0947103	6.71741	1.13098	0.287567	1.0307	-0.147797	6.71741	2.73809	0.097982	0.898729	0	0
217558	G2e3	-0.29194	5.47555	4.01185	0.0451817	0.832021	-0.23974	5.47555	2.6935	0.100758	0.898824	0	0
68515	Myadml2	-0.440626	0.256958	1.51664	0.218129	0.996583	-0.575703	0.256958	2.70176	0.100238	0.898851	0	0
231464	Cnot6l	-0.198887	6.22085	4.11456	0.0425156	0.827266	-0.161345	6.22085	2.70877	0.0997981	0.898931	0	0
432798	Gm5453	0.283072	-0.712876	0.456468	0.499279	1.02823	0.668909	-0.712876	2.68855	0.101072	0.898954	0	0
211329	Ncoa7	-0.138674	4.3672	1.155	0.282505	1.03006	-0.211861	4.3672	2.68966	0.101001	0.898992	0	0
16201	Ilf3	0.115477	6.97679	0.766869	0.381187	1.02868	0.216402	6.97679	2.68726	0.101153	0.899017	0	0
14732	Gpam	-0.166182	4.59855	2.35609	0.124795	0.938497	-0.178249	4.59855	2.69073	0.100934	0.899056	0	0
11740	Slc25a5	0.111824	10.021	1.47586	0.224424	0.999518	0.151534	10.021	2.71204	0.0995936	0.899109	0	0
108995	Tbc1d10c	-0.321615	-1.58087	0.409848	0.522047	1.02827	0.739497	-1.58087	2.73372	0.0982503	0.899133	0	0
240880	Scyl3	0.108216	5.55169	1.22021	0.269319	1.02583	0.16031	5.55169	2.69395	0.10073	0.899238	0	0
75547	Akap13	-0.135258	6.70505	2.26096	0.132672	0.934061	-0.149398	6.70505	2.72131	0.0990169	0.899304	0	0
72503	2610507B11Rik	-0.109792	9.49052	1.01689	0.313258	1.02922	-0.178913	9.49052	2.69966	0.10037	0.899363	0	0
67711	Nsmce1	0.0262723	4.81888	0.0599936	0.806506	1.00479	0.174108	4.81888	2.7248	0.0988004	0.899375	0	0
12580	Cdkn2c	-0.352026	3.20305	5.65646	0.0173912	0.616899	-0.236683	3.20305	2.71982	0.0991089	0.89946	0	0
81702	Ankrd17	0.0242488	8.21895	0.053042	0.817852	1.00231	0.174336	8.21895	2.72807	0.0985986	0.899581	0	0
239099	Homez	0.0707458	2.40416	0.130046	0.718384	1.01356	-0.321724	2.40416	2.7219	0.0989804	0.899652	0	0
215708	Miga1	-0.292669	3.56864	3.42516	0.0642099	0.882428	-0.260429	3.56864	2.72908	0.0985363	0.899695	0	0
66632	Dph6	0.0140319	6.20816	0.019131	0.889992	1.0016	0.167021	6.20816	2.73027	0.0984628	0.899707	0	0
68953	Chmp2a	0.126485	6.15796	1.12343	0.289182	1.03065	0.195731	6.15796	2.73391	0.0982387	0.899711	0	0
19221	Ptgfrn	-0.188861	3.04526	0.42423	0.514834	1.02736	-0.479528	3.04526	2.73508	0.0981665	0.899735	0	0
12826	Col4a1	-0.168497	0.130506	0.346157	0.556297	1.03058	0.446793	0.130506	2.69425	0.100711	0.899741	0	0
18557	Cdk18	0.132424	7.69694	2.01452	0.1558	0.95295	0.153339	7.69694	2.71205	0.0995927	0.899777	0	0
23980	Pebp1	0.143995	7.43584	2.71145	0.0996302	0.909683	0.143631	7.43584	2.72628	0.0987088	0.899904	0	0
19212	Pter	0.0588385	5.48944	0.333846	0.563403	1.02947	0.166926	5.48944	2.72504	0.0987856	0.899922	0	0
666173	Vps13b	-0.0641372	6.44265	0.212929	0.644481	1.01932	0.230821	6.44265	2.71772	0.0992397	0.899968	0	0
226982	Eif5b	0.152176	7.47437	0.638347	0.42431	1.03202	0.313253	7.47437	2.69463	0.100687	0.900194	0	0
432486	Gnptab	-0.145302	8.00738	1.87615	0.170772	0.972317	-0.174176	8.00738	2.69698	0.100539	0.900207	0	0
16904	Gzmm	0.512466	-1.9885	0.967939	0.325195	1.02745	1.03712	-1.9885	2.72205	0.098971	0.900247	0	0
106628	Trip10	0.264719	5.58386	5.58391	0.0181262	0.631791	0.184377	5.58386	2.73041	0.098454	0.900311	0	0
21428	Mlx	0.0954944	6.46791	1.00956	0.315008	1.03018	0.155579	6.46791	2.71222	0.0995821	0.900357	0	0
212632	Iffo2	0.250757	5.47635	3.7788	0.0519057	0.863301	0.2109	5.47635	2.68348	0.101394	0.900488	0	0
74781	Wipi2	-0.0904982	6.321	0.860614	0.353567	1.02622	-0.160163	6.321	2.71557	0.0993733	0.9005	0	0
67958	U2surp	-0.014833	7.52621	0.0240373	0.87679	1.00308	0.157687	7.52621	2.69473	0.10068	0.900805	0	0
100504663	Atg14	-0.0921421	3.78096	0.531673	0.465904	1.03291	-0.211273	3.78096	2.68042	0.101589	0.900893	0	0
229007	Zgpat	0.15458	4.72701	1.51416	0.218505	0.997164	0.205837	4.72701	2.71224	0.099581	0.901024	0	0
15277	Hk2	0.0779016	7.1639	0.267678	0.604893	1.02564	0.247053	7.1639	2.68135	0.10153	0.90103	0	0
12227	Btg2	1.21643	3.80687	5.89883	0.015151	0.591527	0.816159	3.80687	2.67876	0.101695	0.901166	0	0
12297	Cacnb3	0.0918937	0.325583	0.068215	0.793954	1.00848	-0.591958	0.325583	2.71262	0.0995573	0.901489	0	0
56453	Mbtps1	-0.108862	7.37452	1.31851	0.250859	1.0205	-0.154958	7.37452	2.67621	0.101858	0.901944	0	0
100505179	EZ_100505179	-0.290895	0.347328	1.36723	0.242289	1.01305	-0.457868	0.347328	2.6522	0.103406	0.902368	0	0
15469	Prmt1	0.170702	8.13836	2.31294	0.128301	0.938453	0.183318	8.13836	2.67426	0.101983	0.902386	0	0
100504971	EZ_100504971	0.297404	-1.77566	0.339986	0.559837	1.02999	-0.809815	-1.77566	2.653	0.103355	0.90257	0	0
68035	Rbm42	0.22753	5.10027	3.06962	0.0797684	0.891463	0.210159	5.10027	2.65354	0.103319	0.902918	0	0
73078	Pmpcb	0.121802	7.12522	1.57656	0.209257	0.998144	0.157757	7.12522	2.65394	0.103293	0.903347	0	0
50912	Exosc10	0.107684	7.31325	1.10418	0.29335	1.03024	0.167234	7.31325	2.6548	0.103238	0.903518	0	0
75259	4930556M19Rik	-1.30736	-1.33115	7.28347	0.00695919	0.46751	-0.761286	-1.33115	2.6651	0.102571	0.903606	0	0
75292	Prkd3	-0.199687	6.13507	3.74537	0.052954	0.873486	-0.168056	6.13507	2.66103	0.102834	0.903933	0	0
20384	Srsf5	0.11307	7.78485	1.59399	0.206757	0.997696	0.145974	7.78485	2.66213	0.102763	0.903971	0	0
117149	Tirap	-0.238716	5.3944	4.16178	0.0413459	0.823153	-0.189851	5.3944	2.65504	0.103222	0.904039	0	0
17246	Mdm2	0.209063	6.06935	3.70018	0.0544066	0.875822	0.177326	6.06935	2.66543	0.10255	0.904079	0	0
56310	Gps2	0.191566	5.67571	3.79134	0.0515184	0.862825	0.159555	5.67571	2.6665	0.102481	0.904135	0	0
243914	Lgi4	0.191523	-1.00287	0.199818	0.654868	1.01926	0.698267	-1.00287	2.65589	0.103167	0.904216	0	0
216760	Mfap3	-0.23806	6.27306	6.29761	0.0120901	0.554897	-0.154775	6.27306	2.6628	0.10272	0.904251	0	0
11783	Apaf1	-0.232787	5.44623	3.33989	0.0676193	0.864104	-0.208324	5.44623	2.6593	0.102946	0.904253	0	0
330627	Trim66	0.00365288	-1.87179	3.38e-05	0.995363	0.999602	0.95653	-1.87179	2.66721	0.102436	0.904397	0	0
117592	B3galt6	0.120841	3.71522	0.660734	0.416301	1.03302	0.240771	3.71522	2.65669	0.103115	0.90442	0	0
227298	Retreg2	-0.158981	6.44492	2.67182	0.102139	0.913177	-0.158006	6.44492	2.65778	0.103044	0.904457	0	0
269523	Vcp	-0.00687181	8.45537	0.00602158	0.938147	0.998957	0.144863	8.45537	2.66902	0.102319	0.904697	0	0
83768	Dpp7	0.128064	6.83082	1.60011	0.205888	0.998709	0.16419	6.83082	2.62711	0.105053	0.904914	0	0
56702	Hist1h1b	0.226553	0.758549	0.3394	0.560176	1.02936	0.68533	0.758549	2.64079	0.104152	0.904932	0	0
26922	Mecr	0.179152	5.96098	3.5047	0.0611949	0.871883	0.155188	5.96098	2.66742	0.102422	0.904942	0	0
12632	Cfl2	-0.313289	4.66437	7.2685	0.00701742	0.466213	-0.18829	4.66437	2.62574	0.105143	0.905047	0	0
17281	Fyco1	-0.413027	3.335	5.73566	0.0166238	0.613194	-0.282158	3.335	2.64172	0.104091	0.905055	0	0
12211	Birc6	-0.0668016	7.83334	0.334241	0.563172	1.02951	0.188695	7.83334	2.62101	0.105457	0.905155	0	0
13722	Aimp1	0.0520955	6.71918	0.269197	0.603871	1.02593	0.161957	6.71918	2.62211	0.105384	0.905174	0	0
20437	Siah1a	0.191715	3.27649	1.93801	0.163884	0.963672	0.223041	3.27649	2.64253	0.104037	0.905246	0	0
98878	Ehd4	-0.0838831	7.96468	0.89276	0.34473	1.02914	-0.14378	7.96468	2.62287	0.105334	0.905389	0	0
13543	Dvl2	0.260781	5.61565	4.035	0.0445656	0.825735	0.209402	5.61565	2.59694	0.10707	0.905427	0	0
234595	Slc38a7	0.0928299	6.50463	1.00089	0.317096	1.02834	0.149897	6.50463	2.62719	0.105047	0.905516	0	0
77044	Arid2	-0.124204	6.59267	1.40102	0.236553	1.0105	-0.171	6.59267	2.64307	0.104002	0.905596	0	0
19184	Psmc5	0.153097	7.479	2.4018	0.121195	0.933617	0.160138	7.479	2.63819	0.104322	0.905758	0	0
30957	Mapk8ip3	0.305184	4.4794	2.86595	0.0904725	0.905102	0.291513	4.4794	2.60298	0.106663	0.905806	0	0
215008	Vezt	-0.150201	5.02641	1.89018	0.169181	0.972005	-0.175646	5.02641	2.62772	0.105013	0.905865	0	0
77980	Sbf1	0.0646088	6.77127	0.441307	0.506492	1.03003	-0.157779	6.77127	2.63225	0.104714	0.905885	0	0
14885	Gtf2h4	0.105529	5.23558	0.827987	0.362855	1.02739	0.18607	5.23558	2.62304	0.105322	0.905938	0	0
57316	C1d	-0.0509529	5.91066	0.135001	0.713303	1.0152	-0.225128	5.91066	2.64359	0.103968	0.905955	0	0
109032	Sp110	-0.12033	1.28327	0.337932	0.561026	1.02903	-0.334482	1.28327	2.5982	0.106985	0.905981	0	0
170743	Tlr7	-0.313399	7.15946	7.95936	0.00478394	0.402285	-0.179341	7.15946	2.59706	0.107062	0.905995	0	0
52118	Pvr	0.2864	5.30686	2.58393	0.107954	0.922632	0.287671	5.30686	2.60824	0.106309	0.906004	0	0
140810	Ttbk2	-0.101121	4.30799	0.633957	0.425907	1.03153	-0.205467	4.30799	2.60922	0.106244	0.906087	0	0
668173	Pex10	0.206784	5.70243	4.48383	0.0342169	0.782241	0.156888	5.70243	2.61034	0.106169	0.906092	0	0
59046	Arpp19	-0.0309067	6.66906	0.0714702	0.789208	1.00799	-0.186566	6.66906	2.61597	0.105793	0.906098	0	0
52504	Cenpo	-0.237721	4.17226	4.1815	0.0408676	0.823171	-0.185468	4.17226	2.61478	0.105872	0.90613	0	0
13209	Ddx6	-0.202545	7.53159	4.638	0.0312715	0.762757	-0.152256	7.53159	2.6136	0.105951	0.906159	0	0
14057	Sfxn1	-0.221372	8.39895	6.29073	0.0121371	0.554937	-0.142568	8.39895	2.61806	0.105653	0.906193	0	0
16495	Kcna7	0.191048	0.807722	0.564654	0.452391	1.02972	-0.410253	0.807722	2.61125	0.106108	0.906214	0	0
80743	Vps16	0.125482	6.19705	1.52831	0.216366	0.996095	0.164686	6.19705	2.60665	0.106416	0.906272	0	0
70448	Atad3aos	-0.0960579	-1.90383	0.0286533	0.865582	1.00112	-0.958418	-1.90383	2.63263	0.104688	0.906316	0	0
66163	Mrpl4	0.214803	5.84747	4.81153	0.0282699	0.73741	0.156681	5.84747	2.62804	0.104991	0.906334	0	0
80909	Castor2	-0.195673	4.90458	1.57071	0.210104	0.997432	-0.251063	4.90458	2.60318	0.10665	0.906334	0	0
242125	Mab21l3	0.25796	-1.44742	0.278066	0.597971	1.02694	-0.737805	-1.44742	2.59979	0.106878	0.90635	0	0
71947	Tmem94	-0.0491092	4.18067	0.117775	0.73146	1.01218	-0.229369	4.18067	2.59863	0.106956	0.906374	0	0
11628	Aicda	-0.268766	3.37389	1.70295	0.191903	0.985747	-0.33231	3.37389	2.64395	0.103945	0.906406	0	0
12696	Cirbp	0.0528081	2.94963	0.115831	0.733601	1.01188	0.244464	2.94963	2.61637	0.105766	0.906511	0	0
71481	Alpk1	-0.0211201	4.61067	0.0396661	0.842135	1.00314	0.172186	4.61067	2.61177	0.106073	0.90656	0	0
17692	Msl3	-0.204829	6.44452	4.6088	0.0318082	0.764988	-0.153352	6.44452	2.60386	0.106604	0.906586	0	0
70362	Actl10	0.197061	-1.26707	0.219175	0.639669	1.01949	-0.716495	-1.26707	2.6344	0.104571	0.906612	0	0
13831	Epc1	0.109853	4.56248	0.80318	0.370144	1.0277	0.199292	4.56248	2.62853	0.104959	0.906704	0	0
66197	Cks2	-0.0328106	5.49019	0.0520316	0.819565	1.00196	-0.233861	5.49019	2.63308	0.104659	0.906715	0	0
380669	Lin28b	-0.146084	2.47131	0.874113	0.349819	1.02775	-0.251124	2.47131	2.60472	0.106546	0.906731	0	0
20250	Scd2	-0.218092	11.3499	2.34308	0.125841	0.936988	-0.229764	11.3499	2.6002	0.106851	0.906759	0	0
100041286	Snhg15	0.392573	4.22564	3.10819	0.0778995	0.887066	0.368294	4.22564	2.63445	0.104568	0.907241	0	0
110954	Rpl10	0.0967839	9.95791	0.967193	0.325381	1.02723	0.159486	9.95791	2.62858	0.104956	0.907328	0	0
244654	Mtss1l	0.00874066	-1.04479	0.000403906	0.983966	0.999593	-0.717383	-1.04479	2.5925	0.107371	0.90733	0	0
27053	Asns	0.104632	7.39963	0.981951	0.321718	1.02644	0.169957	7.39963	2.5897	0.107561	0.908299	0	0
11949	Atp5c1	0.0331676	8.64384	0.137641	0.710637	1.01562	0.143528	8.64384	2.58435	0.107924	0.908817	0	0
64450	Gpr85	-0.123298	-0.108648	0.173057	0.677409	1.01823	0.475611	-0.108648	2.58656	0.107774	0.908825	0	0
68618	1110012L19Rik	-0.275668	1.89644	2.21255	0.136892	0.939572	-0.277876	1.89644	2.58193	0.10809	0.908938	0	0
97114	Hist2h3c2	0.216113	0.495705	0.610921	0.434441	1.02858	0.45949	0.495705	2.58496	0.107883	0.909104	0	0
12916	Crem	0.0920105	2.46287	0.307955	0.578938	1.02741	-0.263902	2.46287	2.58707	0.107739	0.90917	0	0
71375	Foxn3	-0.150171	3.73632	1.10929	0.292237	1.02903	-0.229685	3.73632	2.57356	0.108663	0.909306	0	0
16816	Lcat	0.128865	-1.66661	0.0752545	0.783834	1.0083	0.93325	-1.66661	2.57753	0.108391	0.909561	0	0
75871	Zfp821	0.0508192	1.79681	0.0633188	0.801325	1.00563	0.312261	1.79681	2.58194	0.108089	0.909566	0	0
15512	Hspa2	0.101202	0.950128	0.124321	0.724395	1.01336	0.456744	0.950128	2.5783	0.108338	0.909749	0	0
66427	Cyb5b	-0.13799	9.72771	1.83097	0.176013	0.97179	-0.163566	9.72771	2.57484	0.108575	0.909839	0	0
17308	Mgat1	-0.158339	5.61749	2.16672	0.141027	0.945818	-0.17153	5.61749	2.57367	0.108655	0.909875	0	0
16800	Arhgef2	0.100546	7.1601	1.10348	0.293503	1.02957	0.153832	7.1601	2.57578	0.108511	0.909932	0	0
100861862	EZ_100861862	0.457487	0.763203	3.68576	0.054879	0.877553	0.370613	0.763203	2.57902	0.108289	0.909973	0	0
214601	Slc10a3	-0.146516	4.72387	1.74977	0.185906	0.975358	-0.174845	4.72387	2.56728	0.109095	0.912286	0	0
14727	Lilr4b	0.157226	5.2635	1.77859	0.182322	0.976581	0.188595	5.2635	2.56369	0.109343	0.913089	0	0
105377	Slf1	-0.0407962	3.9768	0.0948917	0.758048	1.0107	0.217026	3.9768	2.56231	0.109438	0.913252	0	0
69885	Aunip	-0.291751	5.40968	8.58409	0.00339112	0.313679	-0.158142	5.40968	2.56419	0.109309	0.913439	0	0
114664	Hsd17b11	-0.282143	4.26137	4.47803	0.0343333	0.780451	-0.210376	4.26137	2.55881	0.109681	0.914644	0	0
66830	Nacc1	-0.0820498	7.09271	0.772779	0.379359	1.02905	-0.148873	7.09271	2.55654	0.109839	0.914688	0	0
68349	Ndufs3	0.0555748	6.63201	0.389776	0.532417	1.02848	0.141279	6.63201	2.55723	0.109791	0.914922	0	0
192285	Phf21a	-0.13347	4.42776	1.38276	0.239632	1.01214	-0.180963	4.42776	2.55266	0.110109	0.915668	0	0
56405	Dusp14	-0.00735649	3.05662	0.00236294	0.96123	0.999377	0.233421	3.05662	2.55031	0.110273	0.915765	0	0
110379	Sec13	0.154905	6.96785	2.13942	0.143556	0.946416	0.168651	6.96785	2.55344	0.110054	0.91585	0	0
17082	Il1rl1	-0.253315	4.69103	4.28653	0.0384155	0.809013	-0.194353	4.69103	2.55059	0.110253	0.916233	0	0
18036	Nfkbib	0.377717	4.75152	7.59192	0.00586304	0.432534	0.212966	4.75152	2.49268	0.114377	0.916309	0	0
50788	Fbxl8	-0.110329	1.8471	0.343627	0.557743	1.02945	-0.287087	1.8471	2.48926	0.114625	0.916469	0	0
231532	Arhgap24	-0.1038	3.59023	0.404448	0.524801	1.02764	-0.256283	3.59023	2.48192	0.115161	0.91649	0	0
56758	Mbnl1	-0.150027	8.42125	2.34548	0.125647	0.937286	-0.154647	8.42125	2.4934	0.114324	0.916501	0	0
209224	Enox2	-0.0910792	4.89921	0.798337	0.371591	1.02674	-0.159261	4.89921	2.48398	0.115011	0.916503	0	0
20589	Ighmbp2	0.151195	4.52997	1.06801	0.301396	1.02992	0.231224	4.52997	2.48708	0.114785	0.916523	0	0
60595	Actn4	0.156712	8.10862	1.78274	0.181813	0.97865	0.185282	8.10862	2.48799	0.114718	0.9166	0	0
20133	Rrm1	-0.0562663	8.7166	0.204815	0.650862	1.01989	0.196082	8.7166	2.48272	0.115103	0.916629	0	0
106068	Slc45a4	-0.182618	5.2617	3.04595	0.0809387	0.890474	-0.163996	5.2617	2.48579	0.114879	0.916669	0	0
14450	Gart	0.0576726	8.60161	0.322739	0.569966	1.02741	0.160433	8.60161	2.49409	0.114274	0.91671	0	0
69538	Antxr1	-0.174986	5.55908	2.29128	0.130102	0.935694	-0.181889	5.55908	2.4845	0.114973	0.916809	0	0
66525	Timm50	0.149935	6.44048	2.39489	0.121733	0.934164	0.152061	6.44048	2.4894	0.114615	0.916997	0	0
384281	Gatc	-0.0774124	5.22861	0.569283	0.450544	1.02922	-0.160333	5.22861	2.49449	0.114245	0.91709	0	0
77318	Ankrd55	0.119534	1.53891	0.356182	0.550634	1.02928	0.305167	1.53891	2.49636	0.11411	0.917227	0	0
65221	Slc15a3	0.294776	6.86819	4.08373	0.043298	0.830397	0.232354	6.86819	2.54451	0.110678	0.917235	0	0
15312	Hmgn1	-0.102521	8.4148	1.178	0.277763	1.03058	-0.148462	8.4148	2.47733	0.115498	0.917346	0	0
67680	Sdhb	0.0987232	7.31217	1.10401	0.293388	1.02977	0.149314	7.31217	2.54537	0.110618	0.917364	0	0
101351	Eogt	-0.0851573	4.55012	0.58812	0.443147	1.02913	-0.174297	4.55012	2.47832	0.115425	0.917374	0	0
100316712	Mir1966	-0.191593	0.495513	0.625477	0.429019	1.03014	-0.378967	0.495513	2.49499	0.114209	0.917413	0	0
69288	Rhobtb1	-0.279098	3.28969	2.9961	0.0834654	0.888991	-0.253071	3.28969	2.47919	0.115362	0.917477	0	0
22021	Tpst1	-0.0171514	5.14968	0.0255982	0.872885	1.00128	-0.169148	5.14968	2.49684	0.114075	0.91756	0	0
434156	Eid2b	-0.155035	2.73702	0.908379	0.340545	1.03046	-0.250615	2.73702	2.48941	0.114615	0.917606	0	0
21769	Zfand3	0.225057	5.40818	4.33844	0.037261	0.800114	0.171206	5.40818	2.54596	0.110577	0.917658	0	0
319370	Ubald2	-0.342504	3.27997	3.35082	0.0671714	0.868533	-0.288495	3.27997	2.49764	0.114017	0.917706	0	0
68842	Tulp4	-0.103522	6.10007	0.586588	0.443742	1.02853	-0.213831	6.10007	2.498	0.113991	0.918111	0	0
12927	Bcar1	0.460418	0.5444	1.53518	0.215337	0.99555	0.580082	0.5444	2.50748	0.113307	0.918135	0	0
76467	Msrb2	-0.197378	3.11321	1.55755	0.212024	0.999053	-0.244516	3.11321	2.54148	0.110891	0.918361	0	0
100041576	Gm3414	-0.0595254	2.684	0.132682	0.715667	1.01365	-0.269748	2.684	2.5089	0.113205	0.918547	0	0
69534	Avpi1	0.367432	4.91502	7.75633	0.00535246	0.420676	0.204958	4.91502	2.50031	0.113824	0.91861	0	0
227102	Ormdl1	-0.101161	5.19517	0.909459	0.340258	1.03089	-0.166003	5.19517	2.50766	0.113294	0.918655	0	0
18221	Nudc	0.161598	8.80149	1.70555	0.191564	0.98527	0.195409	8.80149	2.49803	0.113989	0.918711	0	0
14269	Fnbp1	-0.0433995	7.18947	0.20225	0.652911	1.01951	-0.152567	7.18947	2.50057	0.113805	0.919075	0	0
319518	Pdpr	-0.194076	3.94262	1.99868	0.157436	0.954698	-0.219287	3.94262	2.49845	0.113959	0.919084	0	0
66580	Esf1	0.0601898	7.02384	0.303829	0.581492	1.02769	0.173596	7.02384	2.50901	0.113197	0.919108	0	0
83997	Slmap	-0.159832	7.03507	2.282	0.130883	0.936829	-0.166192	7.03507	2.47012	0.116029	0.919138	0	0
69162	Sec31a	0.0828999	7.48347	0.890417	0.345364	1.02823	0.139203	7.48347	2.50229	0.113681	0.919312	0	0
68936	Smim11	0.00673537	4.1554	0.00184831	0.965708	0.999711	-0.246769	4.1554	2.50115	0.113764	0.919359	0	0
75099	Lysmd4	-0.0902381	2.00332	0.274965	0.600021	1.0265	-0.261397	2.00332	2.47062	0.115992	0.919449	0	0
223773	Zbed4	-0.153278	5.17497	2.23246	0.135138	0.937162	-0.161266	5.17497	2.46851	0.116148	0.919474	0	0
78913	Ltn1	-0.0450498	7.21823	0.180577	0.670878	1.01834	0.167349	7.21823	2.46746	0.116226	0.919482	0	0
233812	Mosmo	-0.122246	4.50128	1.10929	0.292236	1.02933	-0.185676	4.50128	2.47154	0.115925	0.919521	0	0
71742	Ulk3	0.20196	2.79897	1.75277	0.185529	0.976363	0.239693	2.79897	2.50925	0.11318	0.919587	0	0
74513	Neto2	-0.228018	3.01117	1.79586	0.180214	0.97704	-0.270889	3.01117	2.51454	0.112801	0.919612	0	0
15370	Nr4a1	0.710934	3.13485	5.539	0.0185972	0.629948	0.479416	3.13485	2.50268	0.113653	0.9197	0	0
66847	Hint3	-0.0785833	1.55576	0.122545	0.726291	1.01342	-0.353732	1.55576	2.53804	0.111133	0.919732	0	0
107373	Fam111a	-0.223474	8.09567	5.35773	0.0206306	0.649432	-0.151656	8.09567	2.46495	0.116412	0.919743	0	0
380993	Zfat	0.0739587	4.39124	0.184614	0.667437	1.01839	0.271643	4.39124	2.47214	0.11588	0.919772	0	0
231803	Mepce	-0.130438	5.92174	0.89159	0.345047	1.02855	-0.218889	5.92174	2.5151	0.11276	0.919907	0	0
328133	Slc39a9	-0.165707	7.05982	2.8652	0.0905147	0.904771	-0.154924	7.05982	2.51295	0.112914	0.919913	0	0
102124	Enkd1	0.17731	3.80772	1.85291	0.173446	0.97099	0.202063	3.80772	2.46359	0.116512	0.919935	0	0
67222	Srfbp1	0.237174	5.321	2.2961	0.129699	0.936718	0.247821	5.321	2.50334	0.113605	0.919937	0	0
66138	Bud23	0.151823	6.08845	1.65335	0.198504	0.99087	0.185935	6.08845	2.50959	0.113156	0.920011	0	0
79201	Tnfrsf23	0.0315125	4.69816	0.0583023	0.8092	1.0043	0.202882	4.69816	2.46242	0.116599	0.920016	0	0
13990	Smarcad1	-0.0232977	6.21628	0.0575706	0.810378	1.0042	0.153188	6.21628	2.4652	0.116393	0.920202	0	0
22640	Zfp1	-0.0472616	4.17286	0.156455	0.692441	1.01618	0.186124	4.17286	2.46083	0.116717	0.920342	0	0
236920	Stard8	-0.0771541	4.16221	0.21537	0.64259	1.01982	-0.26424	4.16221	2.51524	0.112751	0.920452	0	0
26445	Psmb2	0.102428	7.60905	0.842117	0.358792	1.02701	0.174558	7.60905	2.45953	0.116814	0.920503	0	0
210503	Zfp677	-0.107634	1.24732	0.246821	0.619322	1.02018	-0.360978	1.24732	2.51079	0.11307	0.920556	0	0
107242	AI837181	-0.0966793	3.69583	0.498775	0.480039	1.02896	-0.213594	3.69583	2.50962	0.113153	0.920613	0	0
70951	Spata1	0.582342	-0.0788919	3.34164	0.0675474	0.867797	0.493332	-0.0788919	2.45695	0.117006	0.920806	0	0
53893	Nudt5	0.0672264	6.46292	0.447099	0.503716	1.03048	0.158645	6.46292	2.51535	0.112743	0.921013	0	0
20937	Suv39h1	-0.131879	5.82077	1.96995	0.160454	0.960406	-0.14924	5.82077	2.53129	0.111609	0.921136	0	0
238692	Zfp874a	-0.418078	2.10565	5.03007	0.0249109	0.699891	-0.296571	2.10565	2.53234	0.111534	0.921155	0	0
70454	Cenpl	-0.228642	4.08756	2.48958	0.114602	0.929258	-0.22485	4.08756	2.4573	0.11698	0.921205	0	0
74302	Mtmr3	-0.062948	6.26448	0.346047	0.556359	1.03022	-0.170343	6.26448	2.53333	0.111465	0.921211	0	0
228889	Ddx27	0.206863	7.70396	3.28832	0.0697745	0.866775	0.17849	7.70396	2.45266	0.117326	0.92152	0	0
116914	Slc19a2	-0.290999	4.31877	6.34428	0.0117761	0.551	-0.181632	4.31877	2.51547	0.112734	0.92157	0	0
66050	0610009B22Rik	-0.181202	4.27445	2.06317	0.150896	0.949017	-0.197003	4.27445	2.51642	0.112666	0.921641	0	0
101023	Zfp513	0.362597	3.73668	5.7168	0.0168034	0.614166	0.23656	3.73668	2.4412	0.118186	0.921648	0	0
100862095	EZ_100862095	-0.0554523	-1.45188	0.0132581	0.908331	1.00199	0.694081	-1.45188	2.53363	0.111444	0.92167	0	0
68142	Ino80	0.175517	6.51976	2.00708	0.156566	0.954238	0.194051	6.51976	2.43908	0.118346	0.921701	0	0
22017	Tpmt	-0.105839	1.72842	0.286003	0.592793	1.02817	0.304155	1.72842	2.51726	0.112606	0.921775	0	0
110198	Akr7a5	0.170851	4.33486	1.8729	0.171144	0.972132	0.194956	4.33486	2.51923	0.112465	0.921878	0	0
67994	Mrps11	0.199824	4.79964	2.27184	0.131743	0.93685	0.204781	4.79964	2.44997	0.117527	0.921893	0	0
100504593	Gm13431	-0.0555948	-1.15558	0.0149501	0.902685	1.0022	-0.699902	-1.15558	2.43764	0.118454	0.921948	0	0
68015	Trap1	0.0975535	7.58524	1.15967	0.281533	1.02963	0.141946	7.58524	2.45084	0.117462	0.921984	0	0
68703	Rere	-0.122787	6.31616	1.00419	0.3163	1.02937	-0.194514	6.31616	2.51795	0.112557	0.921999	0	0
217864	Rcor1	-0.140555	6.54549	1.90617	0.167389	0.971926	-0.159332	6.54549	2.44865	0.117626	0.922067	0	0
54601	Foxo4	-0.0955349	4.37696	0.599475	0.438778	1.02852	-0.191574	4.37696	2.45271	0.117322	0.922092	0	0
170930	Sumo2	0.00213883	6.99639	0.000303199	0.986107	0.998479	-0.19164	6.99639	2.44138	0.118173	0.922145	0	0
14347	Fut7	-0.149354	0.0391804	0.252232	0.615508	1.02118	-0.435174	0.0391804	2.43628	0.118557	0.922153	0	0
20615	Snapin	-0.207833	4.86574	1.42179	0.233109	1.00832	-0.272663	4.86574	2.43929	0.11833	0.922176	0	0
229780	Trmt13	0.106024	4.01695	0.347441	0.555565	1.03129	0.28828	4.01695	2.52719	0.111899	0.922269	0	0
98402	Sh3bp4	-0.156789	4.582	1.66808	0.196516	0.989988	-0.192487	4.582	2.51958	0.11244	0.922303	0	0
20810	Srm	0.147889	9.1731	2.54311	0.110776	0.919947	0.144804	9.1731	2.44408	0.117969	0.922353	0	0
232341	Wnk1	-0.152546	8.22339	2.92401	0.0872706	0.902347	-0.139536	8.22339	2.44182	0.118139	0.922482	0	0
20382	Srsf2	0.0703585	8.96566	0.470097	0.492942	1.02696	0.162879	8.96566	2.52142	0.11231	0.922489	0	0
66058	Tmem176a	0.234662	4.33531	2.82778	0.0926464	0.907225	0.215069	4.33531	2.44485	0.117911	0.922498	0	0
56347	Eif3c	0.0883572	9.04348	0.8329	0.361435	1.02603	0.151725	9.04348	2.453	0.1173	0.922523	0	0
24086	Tlk2	0.113041	5.43286	1.13868	0.285931	1.03129	0.165623	5.43286	2.44577	0.117842	0.922558	0	0
74197	Gtf2e1	-0.0873213	5.48627	0.632044	0.426607	1.03135	-0.174717	5.48627	2.52338	0.11217	0.9226	0	0
13999	Gm14288	-0.292718	-0.0362438	0.700781	0.402522	1.03183	-0.545647	-0.0362438	2.52203	0.112266	0.922758	0	0
56200	Ddx21	0.0609341	9.3788	0.263922	0.607438	1.02447	0.188692	9.3788	2.52739	0.111885	0.922784	0	0
227331	Gigyf2	-0.033243	6.51167	0.0732612	0.786646	1.00857	0.196191	6.51167	2.51966	0.112435	0.922885	0	0
20195	S100a11	-0.0565876	6.63566	0.220938	0.638326	1.01951	-0.187436	6.63566	2.44204	0.118122	0.922951	0	0
75751	Ipo4	0.185403	7.05175	3.5759	0.0586237	0.876804	0.153599	7.05175	2.44588	0.117834	0.923097	0	0
69718	Ipmk	-0.155207	5.71378	1.29907	0.254382	1.02203	-0.212281	5.71378	2.43261	0.118835	0.923121	0	0
15936	Ier2	0.660801	6.06236	2.67965	0.101638	0.91141	0.641255	6.06236	2.52346	0.112164	0.923187	0	0
74201	Cep97	-0.375579	2.27902	4.15184	0.0415892	0.821199	-0.293292	2.27902	2.43293	0.118811	0.923529	0	0
74030	Rin2	-0.290266	6.95151	2.42218	0.119628	0.933504	-0.29633	6.95151	2.52378	0.112141	0.923631	0	0
53357	Pla2g6	-0.0044156	4.31906	0.00134303	0.970766	0.999868	-0.184365	4.31906	2.38621	0.12241	0.924029	0	0
75116	4930520O04Rik	0.258333	-1.72216	0.300607	0.583502	1.02777	-0.86805	-1.72216	2.38902	0.12219	0.924112	0	0
72674	Adipor1	-0.103353	7.17918	1.38736	0.238852	1.01312	-0.13556	7.17918	2.38937	0.122163	0.924489	0	0
20467	Sin3b	0.110571	6.49016	1.16408	0.280621	1.02911	0.157325	6.49016	2.38624	0.122407	0.924591	0	0
100040563	Dynlt1c	-0.0507679	3.05622	0.0556455	0.813516	1.00334	-0.33307	3.05622	2.42903	0.119107	0.924636	0	0
234740	Tmem231	0.214902	-0.79292	0.226214	0.634345	1.01951	-0.67972	-0.79292	2.42798	0.119186	0.924653	0	0
68018	Col4a3bp	-0.175401	6.54801	2.79297	0.0946787	0.913001	-0.162352	6.54801	2.38397	0.122585	0.924774	0	0
26554	Cul3	-0.155698	8.01407	2.58591	0.107818	0.924101	-0.149563	8.01407	2.3868	0.122364	0.924842	0	0
224893	Zfp959	-0.0471716	2.88284	0.062792	0.802136	1.00497	0.293393	2.88284	2.38973	0.122135	0.924855	0	0
20480	Clpb	0.178176	5.91293	3.58073	0.0584535	0.880832	0.145088	5.91293	2.38178	0.122758	0.924914	0	0
20741	Sptb	0.154801	0.0331603	0.262044	0.608719	1.02404	0.444397	0.0331603	2.38247	0.122704	0.925085	0	0
19366	Rad54l	-0.138783	5.34467	1.85792	0.172865	0.972263	-0.15763	5.34467	2.42385	0.119501	0.925305	0	0
213043	Aox2	0.572932	-2.0083	0.866488	0.351929	1.02568	-1.04469	-2.0083	2.38985	0.122125	0.925368	0	0
72357	2210016L21Rik	0.0225347	4.41313	0.035017	0.85156	1.00186	0.182776	4.41313	2.39052	0.122073	0.925551	0	0
217344	Rhbdf2	0.324065	4.47124	3.97404	0.0462067	0.83179	0.250719	4.47124	2.39149	0.121998	0.925565	0	0
16411	Itgax	-0.128015	4.7487	0.538236	0.463165	1.03255	0.274306	4.7487	2.42426	0.119469	0.925656	0	0
100210	Gpn2	0.115578	4.26184	1.00503	0.316097	1.02982	0.174748	4.26184	2.37953	0.122935	0.925666	0	0
636741	Zfp964	-0.16854	-0.583722	0.253774	0.61443	1.02164	0.579724	-0.583722	2.39225	0.121938	0.9257	0	0
12752	Cln3	0.151874	6.29444	2.43243	0.118848	0.935309	0.15016	6.29444	2.3932	0.121864	0.925719	0	0
18120	Mrpl49	-0.0514396	6.27167	0.216805	0.641485	1.01927	-0.171167	6.27167	2.42455	0.119448	0.926086	0	0
621976	Tmem170b	-0.325751	5.40091	2.41304	0.120329	0.933517	-0.32325	5.40091	2.3777	0.123079	0.926171	0	0
269855	Ssc5d	0.186066	2.62868	1.01652	0.313346	1.02922	0.28973	2.62868	2.39334	0.121853	0.926224	0	0
269997	Zfp747	0.229723	2.98088	1.51622	0.218192	0.996492	0.287755	2.98088	2.39397	0.121804	0.926432	0	0
30926	Glrx3	0.0705678	7.51494	0.425936	0.51399	1.02772	0.166357	7.51494	2.37615	0.123201	0.926511	0	0
14660	Gls	-0.101838	8.51871	1.23057	0.267295	1.02658	-0.142163	8.51871	2.39463	0.121752	0.926628	0	0
229003	Helz2	0.145936	5.18147	0.339889	0.559893	1.02962	0.388734	5.18147	2.37193	0.123535	0.926702	0	0
101122	Rpusd3	0.4571	1.91774	5.98136	0.0144579	0.581459	0.282375	1.91774	2.4184	0.119917	0.926737	0	0
14917	Gucy2c	0.144465	-2.0972	0.0490021	0.824809	1.00175	-0.915893	-2.0972	2.39517	0.121711	0.926898	0	0
100503484	Gm19719	-0.185099	-1.98673	0.0672583	0.795371	1.00815	0.996674	-1.98673	2.39813	0.12148	0.926903	0	0
103080	2010-09-01	-0.14905	4.10226	1.2647	0.260764	1.02406	-0.203557	4.10226	2.37249	0.12349	0.926948	0	0
13636	Efna1	-0.265853	0.937409	0.961333	0.326851	1.02567	-0.407504	0.937409	2.41869	0.119895	0.927164	0	0
100042948	Gm15760	-0.600218	-0.29076	3.05061	0.080707	0.892005	0.61342	-0.29076	2.39865	0.12144	0.927187	0	0
170718	Idh3b	0.116632	7.61426	1.71856	0.189879	0.982486	0.137948	7.61426	2.41549	0.12014	0.927268	0	0
269610	Chd5	0.478411	-0.916336	1.2012	0.273082	1.02715	-0.668702	-0.916336	2.37388	0.12338	0.927278	0	0
83962	Btbd1	-0.233861	6.02579	3.26799	0.0706441	0.867717	-0.200382	6.02579	2.41647	0.120066	0.927289	0	0
79456	Recql4	0.139819	4.91867	0.971289	0.324359	1.02832	0.22167	4.91867	2.41944	0.119838	0.927318	0	0
11428	Aco1	0.00987383	5.62105	0.00943495	0.92262	1.00005	0.158119	5.62105	2.39542	0.121691	0.927338	0	0
67862	2310033P09Rik	0.0452122	4.00257	0.114967	0.734558	1.01192	0.201989	4.00257	2.37272	0.123472	0.927389	0	0
68268	Zdhhc21	-0.206324	6.24335	3.93127	0.0473962	0.833244	-0.159747	6.24335	2.36267	0.124269	0.927583	0	0
106344	Rfc4	0.0104376	5.81972	0.0100783	0.920034	0.999766	0.159187	5.81972	2.36648	0.123966	0.927625	0	0
98985	Clp1	-0.199258	5.08275	3.26186	0.0709087	0.865662	-0.169261	5.08275	2.36744	0.12389	0.927633	0	0
170822	Usp33	0.0699027	5.68978	0.365155	0.545657	1.03023	0.179983	5.68978	2.39888	0.121422	0.927635	0	0
329015	Atg2a	0.124203	4.73005	1.17949	0.277459	1.03008	0.178663	4.73005	2.39973	0.121356	0.927723	0	0
12757	Clta	0.174196	7.30652	2.54872	0.110384	0.9205	0.168347	7.30652	2.40064	0.121285	0.927772	0	0
56696	Gpr132	-0.17781	4.95052	1.3888	0.238607	1.01244	-0.232591	4.95052	2.39559	0.121678	0.927823	0	0
83925	Trps1	-0.09773	5.39585	0.992924	0.319029	1.02685	-0.151967	5.39585	2.3629	0.124251	0.928023	0	0
53892	Ppm1d	-0.190014	4.98108	3.40997	0.0648037	0.882519	-0.158348	4.98108	2.36761	0.123877	0.92811	0	0
71163	Zfp626	-0.179746	1.99135	1.03042	0.310061	1.03082	-0.284458	1.99135	2.40098	0.121259	0.92816	0	0
100503527	EZ_100503527	0.274564	-1.03366	0.278618	0.597608	1.02719	0.787907	-1.03366	2.40293	0.121108	0.928187	0	0
67105	Timm21	-0.189166	4.22453	2.42675	0.11928	0.934427	-0.184265	4.22453	2.36344	0.124208	0.928282	0	0
52202	Rbm34	0.103567	6.2214	1.07975	0.298753	1.02996	0.153052	6.2214	2.36812	0.123836	0.928385	0	0
56442	Serinc1	-0.115349	7.34196	1.55674	0.212143	0.999223	-0.143501	7.34196	2.4055	0.120909	0.928437	0	0
380977	A330009N23Rik	-0.00305222	-1.23092	4.95e-05	0.994389	0.99996	0.690959	-1.23092	2.40136	0.12123	0.928528	0	0
620678	Gm12174	0.0772719	2.26745	0.215223	0.642704	1.01986	0.2414	2.26745	2.35812	0.124632	0.928562	0	0
77864	Ypel2	-0.247837	1.59524	0.844075	0.358234	1.02737	-0.412985	1.59524	2.40328	0.121081	0.928572	0	0
12499	Entpd5	-0.181378	5.87249	3.65253	0.0559841	0.875434	-0.146392	5.87249	2.40627	0.12085	0.928576	0	0
230936	Phf13	-0.191858	4.09117	1.38119	0.239899	1.01185	-0.25052	4.09117	2.36386	0.124174	0.928605	0	0
66988	Lap3	0.170729	7.7372	2.96654	0.0850033	0.896636	0.152058	7.7372	2.359	0.124562	0.928619	0	0
12857	Cox4i1	0.203561	9.22056	3.94722	0.0469488	0.832684	0.158699	9.22056	2.40679	0.12081	0.928864	0	0
11350	Abl1	-0.0357248	6.26252	0.14139	0.706903	1.01669	-0.145715	6.26252	2.35934	0.124535	0.928989	0	0
433323	Sgpp2	-0.117535	-1.18964	0.05559	0.813607	1.00335	-0.810864	-1.18964	2.40353	0.121062	0.929018	0	0
100503379	Gm16279	-0.406154	-0.906035	0.872472	0.350272	1.02682	0.627614	-0.906035	2.40728	0.120772	0.929163	0	0
18207	Nthl1	0.195422	2.59998	0.92809	0.33536	1.0298	0.308688	2.59998	2.41074	0.120505	0.92949	0	0
106326	Osbpl11	-0.0616883	5.56732	0.388398	0.533142	1.0284	-0.153735	5.56732	2.40745	0.120759	0.929661	0	0
22110	Tspyl1	-0.286071	5.07185	6.42628	0.0112444	0.540854	-0.174813	5.07185	2.40793	0.120722	0.929967	0	0
66520	2610001J05Rik	-0.0295922	5.98491	0.0446945	0.832567	1.00307	-0.217281	5.98491	2.40875	0.120659	0.930077	0	0
74684	4930451G09Rik	0.625399	-1.44894	1.81404	0.178024	0.973948	-0.74897	-1.44894	2.3532	0.125026	0.930924	0	0
69129	Pex11g	-0.157912	-0.0349354	0.252781	0.615124	1.02096	-0.460786	-0.0349354	2.35178	0.12514	0.931193	0	0
22759	Zfp97	-0.126549	1.46332	0.434939	0.509575	1.02934	0.30114	1.46332	2.34696	0.125527	0.931769	0	0
654822	D330041H03Rik	0.160828	-0.164591	0.2708	0.602796	1.02628	-0.512793	-0.164591	2.34862	0.125394	0.931928	0	0
68767	Washc1	0.0907205	4.9089	0.664069	0.415127	1.03288	0.170787	4.9089	2.34731	0.125499	0.932137	0	0
73668	Ttc21b	0.00419207	5.73988	0.0015865	0.968228	1.00034	0.162606	5.73988	2.34891	0.12537	0.93233	0	0
78558	Htra3	-0.628179	-1.21971	2.14369	0.143157	0.948465	-0.711353	-1.21971	2.34195	0.125932	0.933619	0	0
17918	Myo5a	-0.115332	8.55075	1.23034	0.267342	1.0261	-0.159251	8.55075	2.34274	0.125868	0.933722	0	0
94092	Trim16	-0.0910308	3.67503	0.528834	0.467098	1.03137	-0.191364	3.67503	2.32378	0.12741	0.934214	0	0
78651	Lsm6	-0.0783315	6.37145	0.552529	0.457286	1.0313	-0.159895	6.37145	2.32469	0.127336	0.934237	0	0
100503795	Gm19899	0.762499	-1.40021	2.36787	0.123856	0.936711	-0.781745	-1.40021	2.33587	0.126425	0.934393	0	0
105239	Rnf44	-0.0804945	6.69105	0.751104	0.386127	1.0309	-0.141306	6.69105	2.33394	0.126581	0.934399	0	0
232784	Zfp212	-0.117865	3.01783	0.705365	0.400987	1.03208	-0.212861	3.01783	2.33483	0.126509	0.934439	0	0
75965	Zdhhc20	-0.165716	6.64857	2.90972	0.0880471	0.901846	-0.14846	6.64857	2.33196	0.126743	0.934445	0	0
70396	Asnsd1	-0.203739	6.90798	4.61465	0.0317	0.766986	-0.144821	6.90798	2.33093	0.126826	0.93449	0	0
21406	Tcf12	-0.132266	7.4365	2.07564	0.149667	0.949231	-0.140087	7.4365	2.32511	0.127301	0.934553	0	0
244745	Dpy19l1	-0.122734	6.19095	1.61243	0.20415	0.997119	-0.147172	6.19095	2.32697	0.127149	0.93458	0	0
11416	Slc33a1	-0.126367	5.44669	1.47784	0.224113	0.999613	-0.159112	5.44669	2.33624	0.126395	0.934745	0	0
224020	Pi4ka	-0.00983512	7.38373	0.00834411	0.927218	1.0007	0.164924	7.38373	2.33225	0.126718	0.934839	0	0
54711	Plagl2	-0.100145	6.30389	0.862509	0.353037	1.02617	-0.164746	6.30389	2.32842	0.127031	0.934848	0	0
231042	Nupl2	0.0222366	4.18909	0.0331671	0.85549	1.00207	0.184689	4.18909	2.32553	0.127267	0.934873	0	0
69573	Hilpda	0.29229	4.1734	2.22565	0.135736	0.938058	0.298096	4.1734	2.32729	0.127123	0.934958	0	0
108737	Oxsr1	-0.109463	6.71754	1.25391	0.262807	1.0234	-0.149486	6.71754	2.33662	0.126364	0.935092	0	0
68316	Apoo	-0.06602	4.57493	0.262324	0.608528	1.02415	0.19379	4.57493	2.32858	0.127018	0.935329	0	0
17357	Marcksl1	0.271482	5.47059	2.04189	0.15302	0.949954	0.289397	5.47059	2.33811	0.126243	0.935346	0	0
66694	Uqcrfs1	0.0274928	7.62808	0.0860449	0.769267	1.01042	0.142905	7.62808	2.33711	0.126324	0.93537	0	0
71233	Enkur	-0.161913	-0.790355	0.161342	0.687924	1.01763	0.564692	-0.790355	2.31933	0.127775	0.936318	0	0
67273	Ndufa10	0.107522	7.25023	1.44441	0.229428	1.00395	0.135722	7.25023	2.31569	0.128074	0.937367	0	0
239985	Arid1b	-0.0359921	5.7579	0.146409	0.701991	1.01618	-0.143683	5.7579	2.31598	0.128051	0.937766	0	0
19365	Rad52	0.226947	2.81619	0.900526	0.342641	1.02955	0.372386	2.81619	2.3129	0.128304	0.937908	0	0
100042335	Rps15a-ps5	0.244238	-1.91546	0.154315	0.694445	1.01689	0.798671	-1.91546	2.31367	0.128241	0.938013	0	0
237887	Slfn10-ps	0.253139	4.25842	3.06919	0.0797891	0.890867	0.220359	4.25842	2.30935	0.128598	0.938341	0	0
14349	Fv1	-0.217413	1.54278	0.767893	0.38087	1.02874	-0.387375	1.54278	2.31083	0.128475	0.938587	0	0
320790	Chd7	0.073794	5.32804	0.314848	0.574721	1.02766	0.201684	5.32804	2.30319	0.129108	0.938652	0	0
54683	Prdx5	0.116825	6.06572	1.35872	0.243759	1.01391	0.150578	6.06572	2.3095	0.128586	0.938823	0	0
353258	Ltv1	0.0585589	6.46806	0.355153	0.551211	1.02972	0.148619	6.46806	2.30356	0.129078	0.938995	0	0
13177	Eci1	0.157084	4.5091	1.66647	0.196732	0.989836	0.182792	4.5091	2.30369	0.129067	0.939486	0	0
319885	Zcchc7	0.0953456	4.10934	0.485388	0.485992	1.02689	0.207018	4.10934	2.29419	0.129859	0.939562	0	0
213811	BC002059	0.199862	3.1075	1.49041	0.222154	0.999027	0.246655	3.1075	2.30636	0.128846	0.93958	0	0
11928	Atp1a1	-0.0420679	9.87399	0.20303	0.652286	1.01933	0.141018	9.87399	2.27836	0.13119	0.939586	0	0
620419	Zfp963	0.111479	1.46042	0.34006	0.559794	1.03007	0.294635	1.46042	2.2949	0.129799	0.939698	0	0
213498	Arhgef11	-0.0143067	5.21579	0.0196283	0.88858	1.00227	-0.155025	5.21579	2.30507	0.128952	0.93979	0	0
432769	Zfp708	0.143441	2.10985	0.397166	0.528556	1.0278	0.34828	2.10985	2.30408	0.129034	0.939817	0	0
13929	Amz2	-0.117583	4.83483	0.983717	0.321283	1.02669	-0.179484	4.83483	2.27963	0.131083	0.939935	0	0
73067	Tmem192	-0.0191862	4.81339	0.0260605	0.871753	1.00142	-0.180803	4.81339	2.2785	0.131179	0.940062	0	0
67615	Ube2r2	-0.134384	5.16456	1.59813	0.206169	0.998863	-0.160454	5.16456	2.2951	0.129783	0.940143	0	0
77622	Apex2	-0.144896	4.4761	1.00093	0.317085	1.02858	-0.218754	4.4761	2.29601	0.129707	0.940157	0	0
71701	Pnpt1	0.0656777	6.75736	0.454036	0.500425	1.02918	0.148134	6.75736	2.29971	0.129398	0.940189	0	0
227399	Ppip5k2	-0.0948353	7.41196	1.05432	0.304514	1.0283	-0.13948	7.41196	2.27964	0.131082	0.940492	0	0
21422	Tfcp2	0.194092	3.43142	2.11634	0.145734	0.947274	0.201165	3.43142	2.27591	0.131398	0.940515	0	0
20174	Ruvbl2	0.275673	7.27808	2.95566	0.0855776	0.899537	0.242711	7.27808	2.29632	0.129681	0.940541	0	0
73916	Ift57	-0.0841408	4.57719	0.5475	0.459341	1.03264	0.169762	4.57719	2.29816	0.129528	0.940562	0	0
28015	Polr2m	-0.0437691	7.34154	0.104417	0.746593	1.01318	-0.205631	7.34154	2.29714	0.129612	0.940608	0	0
83435	Plekha3	-0.135892	5.96197	1.85791	0.172866	0.971818	-0.151432	5.96197	2.29141	0.130092	0.940681	0	0
21885	Tle1	0.0985167	5.22381	0.704922	0.401135	1.03202	0.176544	5.22381	2.28367	0.130742	0.940861	0	0
18451	P4ha1	0.0305294	6.94232	0.0310443	0.860141	1.00186	0.262014	6.94232	2.27981	0.131068	0.940951	0	0
69632	Arhgef12	-0.0910378	4.65242	0.677853	0.410327	1.03269	-0.166964	4.65242	2.29	0.13021	0.940967	0	0
216742	Fnip1	-0.0888615	6.87539	0.906075	0.341158	1.02973	-0.141825	6.87539	2.28533	0.130603	0.940982	0	0
57913	Pidd1	0.149089	3.48014	1.12777	0.288251	1.03008	-0.210331	3.48014	2.28238	0.130851	0.941075	0	0
11857	Arhgdib	0.0969594	8.77042	1.09591	0.295165	1.0294	0.139873	8.77042	2.28862	0.130326	0.941244	0	0
14873	Gsto1	0.0312027	8.35445	0.100133	0.751671	1.01298	0.14876	8.35445	2.28384	0.130728	0.941318	0	0
12369	Casp7	-0.0350687	1.99168	0.0395562	0.842351	1.003	-0.259793	1.99168	2.27354	0.131599	0.941388	0	0
75641	1700029I15Rik	-0.210252	-1.84827	0.142909	0.705406	1.01611	-0.818007	-1.84827	2.27998	0.131054	0.941409	0	0
20869	Stk11	-0.0370965	5.59034	0.135325	0.712974	1.01522	-0.151994	5.59034	2.28545	0.130593	0.941472	0	0
217351	Tnrc6c	-0.0339277	5.10301	0.0975204	0.754826	1.01134	-0.164817	5.10301	2.28711	0.130453	0.941593	0	0
69072	Ebna1bp2	0.15233	7.38482	1.62884	0.201863	0.994022	0.180004	7.38482	2.28593	0.130552	0.941742	0	0
67619	Nob1	0.141306	6.65407	1.0641	0.302283	1.02973	0.206724	6.65407	2.28011	0.131043	0.941894	0	0
244650	Phlpp2	-0.0815823	5.527	0.537083	0.463644	1.03228	-0.1684	5.527	2.27015	0.131887	0.942333	0	0
207592	Tbc1d16	-0.120798	7.22088	0.998941	0.317567	1.02793	-0.181941	7.22088	2.27048	0.131859	0.94269	0	0
53381	Prdx4	-0.0162689	6.68175	0.022059	0.88193	1.00144	0.164221	6.68175	2.26842	0.132035	0.942825	0	0
17131	Smad7	0.395281	2.71887	5.0655	0.0244067	0.692195	0.262657	2.71887	2.26516	0.132313	0.943691	0	0
217194	Klhl11	-0.15291	3.06851	0.972416	0.324078	1.02906	-0.237803	3.06851	2.21542	0.136638	0.943754	0	0
74097	Pop7	0.19171	4.67808	2.47286	0.115827	0.931649	0.179895	4.67808	2.26211	0.132573	0.943869	0	0
217304	Cd300lb	-0.215188	5.83374	5.02461	0.0249895	0.700464	-0.143499	5.83374	2.26574	0.132263	0.943895	0	0
230861	Eif4g3	0.062505	6.38885	0.28107	0.596001	1.02751	0.176304	6.38885	2.21568	0.136615	0.944133	0	0
100502757	Gm17259	0.0915944	1.60348	0.175608	0.675175	1.01818	0.321982	1.60348	2.2624	0.132549	0.944251	0	0
269181	Mgat4a	-0.232153	5.65743	3.78529	0.051705	0.862348	-0.178724	5.65743	2.26031	0.132728	0.944408	0	0
56421	Pfkp	0.0806004	7.94177	0.444029	0.505184	1.02981	0.180207	7.94177	2.21587	0.136598	0.944561	0	0
232878	Zscan22	-0.145239	3.86097	1.20605	0.272117	1.02673	-0.195087	3.86097	2.18666	0.139211	0.944703	0	0
56218	Patz1	-0.139056	5.32427	1.52207	0.217307	0.998133	-0.168117	5.32427	2.23885	0.134581	0.944736	0	0
100037278	Fam129c	0.0054976	-0.00757808	0.000296662	0.986258	0.998464	0.521367	-0.00757808	2.26241	0.132547	0.944802	0	0
22319	Vamp3	-0.0570312	6.73565	0.148561	0.699914	1.01587	-0.22033	6.73565	2.21632	0.136559	0.944832	0	0
18125	Nos1	-0.107907	0.783797	0.114455	0.735129	1.01248	-0.464858	0.783797	2.18992	0.138916	0.944836	0	0
142980	Tlr3	-0.436565	-0.459184	1.51194	0.218843	0.997193	-0.510793	-0.459184	2.19063	0.138852	0.944933	0	0
74178	Stk40	0.414832	3.17957	7.08694	0.00776478	0.471573	0.232154	3.17957	2.18707	0.139174	0.944983	0	0
381224	Gm340	-0.0449684	5.34181	0.171686	0.678617	1.0175	-0.161866	5.34181	2.19142	0.138781	0.944986	0	0
13998	Fgd6	-0.0955709	5.70132	0.834327	0.361024	1.0268	-0.156252	5.70132	2.2124	0.136906	0.945057	0	0
80289	Lysmd3	-0.0927629	3.78318	0.317312	0.573228	1.0279	-0.245832	3.78318	2.21145	0.13699	0.945095	0	0
51875	Tmem141	0.0279963	4.40021	0.0381546	0.845133	1.00234	-0.212038	4.40021	2.21846	0.136369	0.94515	0	0
232785	Zfp783	1.01471	-1.74296	3.54729	0.0596426	0.880003	0.713058	-1.74296	2.18756	0.139129	0.945214	0	0
278279	Tmtc2	-0.0765832	4.01699	0.264162	0.607275	1.02448	-0.220375	4.01699	2.1884	0.139053	0.945233	0	0
624866	Lekr1	0.227254	1.09083	1.09425	0.295532	1.02918	0.322542	1.09083	2.23888	0.134578	0.945271	0	0
109267	Ssc4d	-0.166491	2.36327	0.929184	0.335075	1.02945	-0.245247	2.36327	2.21639	0.136552	0.945328	0	0
321006	Dcaf1	-0.0503676	5.57506	0.176571	0.674337	1.01819	0.179018	5.57506	2.19168	0.138757	0.945359	0	0
320506	Lmbrd2	-0.190821	4.99168	1.78868	0.181087	0.977805	-0.213682	4.99168	2.20914	0.137195	0.945429	0	0
218397	Rasa1	-0.0805957	7.31928	0.765056	0.381751	1.02881	-0.13632	7.31928	2.18456	0.139401	0.945456	0	0
66454	Nmnat1	0.121948	4.03106	0.994001	0.318766	1.02711	0.178332	4.03106	2.21706	0.136493	0.945464	0	0
245867	Pcmtd2	-0.199137	3.23128	1.4569	0.227424	1.00359	-0.245848	3.23128	2.20991	0.137127	0.945499	0	0
16430	Stt3a	-0.0779303	8.18473	0.771564	0.379734	1.02914	0.131372	8.18473	2.18358	0.139489	0.945523	0	0
85029	Rpph1	-0.603765	0.430316	1.75754	0.184931	0.976635	-0.923023	0.430316	2.23661	0.134776	0.945558	0	0
319153	Hist1h3i	0.357456	-0.24339	0.587341	0.443449	1.02924	0.771739	-0.24339	2.24926	0.133678	0.945577	0	0
319765	Igf2bp2	0.108799	7.85851	1.56991	0.21022	0.997591	0.129212	7.85851	2.21852	0.136364	0.945662	0	0
226691	Ifi207	0.000270857	6.56037	4.3e-06	0.998345	1.00001	0.194991	6.56037	2.21934	0.136291	0.945701	0	0
100039957	Gm2518	1.20067	-1.83587	6.75363	0.00935569	0.520843	0.926864	-1.83587	2.25449	0.133228	0.945727	0	0
17686	Msh3	0.19113	5.32316	2.87298	0.090078	0.904919	0.169158	5.32316	2.24444	0.134096	0.945747	0	0
52443	Mrpl48	0.04207	5.48947	0.12944	0.719014	1.01314	0.170824	5.48947	2.18229	0.139606	0.945784	0	0
18858	Pmp22	0.119299	6.47201	1.36469	0.242726	1.01311	0.152539	6.47201	2.25713	0.133	0.945787	0	0
57443	Fbxo3	-0.181748	5.97254	2.9159	0.0877105	0.901469	-0.158986	5.97254	2.2389	0.134577	0.945815	0	0
100862317	EZ_100862317	0.245735	-2.02024	0.140208	0.708075	1.0163	0.888586	-2.02024	2.24068	0.134422	0.945832	0	0
102132	E230013L22Rik	1.25355	-1.27817	5.95546	0.0146718	0.582272	0.734576	-1.27817	2.19175	0.138751	0.945852	0	0
320528	Vps13c	-0.0477988	7.30677	0.0662237	0.796917	1.00714	0.279734	7.30677	2.24956	0.133652	0.94595	0	0
207425	Wdr11	-0.00441698	6.3783	0.00210698	0.963389	0.999633	0.144711	6.3783	2.24224	0.134286	0.945984	0	0
71276	Ccdc57	0.141463	2.97359	1.06346	0.302427	1.02935	0.205714	2.97359	2.25586	0.13311	0.946008	0	0
19730	Ralgds	0.366007	3.3136	5.24083	0.0220628	0.664924	0.235093	3.3136	2.19936	0.138068	0.946021	0	0
18783	Pla2g4a	-0.0358882	7.86858	0.124255	0.724465	1.01334	0.152498	7.86858	2.23495	0.134921	0.946022	0	0
66497	Cmss1	0.0168837	4.68298	0.0171435	0.895828	1.00329	0.191125	4.68298	2.23933	0.13454	0.946104	0	0
110750	Cse1l	-0.0122105	9.01418	0.00960805	0.921916	1.00054	0.186642	9.01418	2.24112	0.134383	0.946113	0	0
100504195	Micalcl	-0.139048	-1.40042	0.0950895	0.757804	1.01071	0.697228	-1.40042	2.19218	0.138713	0.946127	0	0
266690	Cyb5r4	-0.110055	6.82273	1.1001	0.294243	1.02977	-0.155589	6.82273	2.2	0.138011	0.946167	0	0
223697	Sun2	-0.198253	5.55297	3.32109	0.0683966	0.864846	-0.162233	5.55297	2.22393	0.135887	0.94617	0	0
67131	Acbd4	0.422497	1.67548	3.36275	0.0666866	0.875443	0.346665	1.67548	2.21946	0.136281	0.946176	0	0
11671	Aldh3a2	-0.238057	4.69034	3.3484	0.0672706	0.868881	-0.193008	4.69034	2.19729	0.138253	0.946212	0	0
80281	Cttnbp2nl	0.144678	6.1076	2.53128	0.111609	0.921774	0.136623	6.1076	2.2546	0.133218	0.946214	0	0
67031	Upf3a	0.241078	4.41751	3.46461	0.0626952	0.878683	0.188888	4.41751	2.1964	0.138334	0.946225	0	0
19714	Rev3l	-0.0863442	5.53704	0.581552	0.445705	1.02931	-0.170913	5.53704	2.24451	0.134089	0.946256	0	0
76233	Dnttip1	0.0932919	5.08864	0.837913	0.359994	1.02679	0.149057	5.08864	2.19804	0.138186	0.946291	0	0
224617	Tbc1d24	-0.0343701	4.54894	0.0863252	0.768902	1.01072	-0.175387	4.54894	2.22552	0.135747	0.946291	0	0
18763	Pkd1	-0.0868009	4.84441	0.367619	0.544305	1.0301	-0.214979	4.84441	2.24255	0.13426	0.946349	0	0
27393	Mrpl39	0.0788789	6.13806	0.42101	0.516434	1.02731	0.1816	6.13806	2.24982	0.13363	0.94635	0	0
68813	Dock5	-0.078409	6.5589	0.755724	0.38467	1.0309	-0.135635	6.5589	2.2507	0.133554	0.946369	0	0
233871	Atxn2l	0.17863	7.28935	2.27426	0.131538	0.935944	0.176644	7.28935	2.21989	0.136243	0.94646	0	0
100862190	EZ_100862190	-0.527519	-0.491507	2.25895	0.132844	0.934727	-0.527031	-0.491507	2.22164	0.136088	0.94648	0	0
414095	B130034C11Rik	-0.377126	-0.194625	1.24889	0.263764	1.02414	-0.512314	-0.194625	2.19247	0.138686	0.946483	0	0
16518	Kcnj2	-0.0604019	5.71204	0.250782	0.616525	1.02061	0.179523	5.71204	2.20032	0.137982	0.94651	0	0
66863	Lztr1	0.0117199	5.80554	0.0128902	0.909607	1.00165	-0.154262	5.80554	2.23324	0.135071	0.946518	0	0
12877	Cpeb1	-0.288769	2.54035	2.63564	0.10449	0.91849	-0.267339	2.54035	2.22424	0.135859	0.946527	0	0
18302	Oit3	-0.157223	2.05284	0.576473	0.447698	1.02936	-0.306871	2.05284	2.226	0.135705	0.946548	0	0
320924	Ccbe1	0.0410439	2.98767	0.0672575	0.795372	1.00805	0.232036	2.98767	2.19403	0.138547	0.946605	0	0
224014	Fgd4	-0.082309	5.53997	0.435648	0.509231	1.02916	-0.187283	5.53997	2.252	0.133442	0.946689	0	0
66411	Tbcb	0.129025	5.49074	1.32642	0.249443	1.01956	0.164794	5.49074	2.22219	0.13604	0.94669	0	0
23939	Mapk7	0.207008	5.17697	3.43109	0.0639799	0.881281	0.165456	5.17697	2.20619	0.137457	0.946693	0	0
380912	Zfp395	-0.0981042	4.81086	0.458823	0.498175	1.02754	-0.214285	4.81086	2.19475	0.138482	0.9467	0	0
67477	Abhd15	-0.280825	3.68365	3.53575	0.0600592	0.875408	-0.220363	3.68365	2.20089	0.137931	0.946701	0	0
224132	Dirc2	-0.108916	2.57931	0.422899	0.515494	1.02731	-0.245199	2.57931	2.24646	0.133921	0.946735	0	0
68501	Nsmce2	0.0835343	5.33601	0.621421	0.43052	1.02922	0.157137	5.33601	2.2455	0.134003	0.946762	0	0
53609	Clasrp	0.414373	3.66169	6.75884	0.00932842	0.521741	0.238838	3.66169	2.22744	0.135579	0.946766	0	0
19181	Psmc2	0.0726947	7.86783	0.519735	0.470955	1.03249	0.150887	7.86783	2.24453	0.134088	0.946805	0	0
224823	Rrp36	0.199213	4.64103	3.13672	0.0765475	0.877487	0.166311	4.64103	2.25083	0.133543	0.946845	0	0
66383	Iscu	0.0679745	5.49614	0.345309	0.55678	1.02973	-0.16836	5.49614	2.15219	0.142367	0.94688	0	0
69291	1700001L05Rik	-1.25649	-1.55302	5.8315	0.0157417	0.600934	-0.747169	-1.55302	2.19266	0.138669	0.946904	0	0
21672	Prdx2	0.0684063	7.76815	0.533461	0.465156	1.03277	0.137408	7.76815	2.16665	0.141033	0.946912	0	0
21346	Tagln2	0.0596247	9.20192	0.430319	0.511832	1.02768	0.134718	9.20192	2.20141	0.137885	0.946925	0	0
68487	Tmem140	-0.107574	-0.312312	0.096874	0.755614	1.01104	-0.489912	-0.312312	2.22626	0.135682	0.946939	0	0
104625	Cnot6	-0.149168	7.33304	1.65704	0.198004	0.989198	-0.171926	7.33304	2.20225	0.13781	0.946949	0	0
100043387	Gm14305	-0.300836	1.75427	1.54901	0.213281	0.997165	-0.360901	1.75427	2.21991	0.136241	0.94699	0	0
13197	Gadd45a	0.340268	0.306551	1.28366	0.25722	1.02149	0.422145	0.306551	2.1527	0.142319	0.947089	0	0
20303	Ccl4	0.743927	5.11	3.02784	0.0818471	0.888278	0.637453	5.11	2.22857	0.135479	0.947172	0	0
22644	Rnf103	-0.279571	3.65076	2.81515	0.0933782	0.908473	-0.248296	3.65076	2.22756	0.135568	0.947243	0	0
30932	Zfp330	0.122089	6.24029	1.76975	0.183412	0.977197	0.135344	6.24029	2.20441	0.137617	0.947248	0	0
414093	A830082N09Rik	-0.275002	-0.114263	0.732044	0.392221	1.03273	-0.456643	-0.114263	2.20257	0.137781	0.947294	0	0
56220	Zfp386	-0.271384	4.95404	5.71979	0.0167748	0.614989	-0.167967	4.95404	2.16684	0.141016	0.947329	0	0
23996	Psmc4	0.106689	7.3307	0.906605	0.341017	1.03033	0.166978	7.3307	2.2289	0.13545	0.947519	0	0
16478	Jund	0.415755	4.43243	10.759	0.00103772	0.157956	0.185715	4.43243	2.15272	0.142317	0.947599	0	0
16854	Lgals3	0.123856	9.58112	1.12957	0.287866	1.02993	0.171144	9.58112	2.15858	0.141775	0.947664	0	0
72972	Ccser2	-0.261625	5.2297	3.99055	0.0457562	0.832404	-0.192217	5.2297	2.16284	0.141383	0.947678	0	0
11549	Adra1a	0.214937	2.79449	1.56025	0.211628	0.998362	0.252006	2.79449	2.20281	0.137759	0.947685	0	0
544971	Bdp1	-0.00689894	7.32992	0.00290925	0.956985	0.999283	-0.188467	7.32992	2.16367	0.141307	0.947693	0	0
72999	Insig2	-0.157029	4.33085	1.4863	0.222792	0.999653	-0.189262	4.33085	2.1671	0.140992	0.947698	0	0
140499	Ube2j2	0.0486928	6.17345	0.258662	0.611041	1.02294	0.139585	6.17345	2.16096	0.141556	0.947781	0	0
212862	Chpt1	-0.210209	4.12301	1.99437	0.157884	0.95549	-0.22343	4.12301	2.17814	0.139983	0.947804	0	0
20725	Serpinb8	0.250697	4.27259	2.56316	0.10938	0.918498	0.229552	4.27259	2.16175	0.141484	0.947822	0	0
207607	Ccdc40	-0.76784	-1.64817	2.11441	0.145918	0.946931	-0.735973	-1.64817	2.17629	0.140152	0.947879	0	0
74365	Lonrf3	-0.167389	7.63834	3.28345	0.0699818	0.867558	-0.1356	7.63834	2.15393	0.142206	0.947907	0	0
24109	Ubl3	-0.0481908	6.62973	0.179376	0.67191	1.01798	-0.167486	6.62973	2.1676	0.140946	0.94792	0	0
22317	Vamp1	-0.379438	1.75454	3.42482	0.0642231	0.881601	-0.294672	1.75454	2.1641	0.141268	0.947959	0	0
212391	Lcor	-0.120785	3.96263	0.918903	0.337763	1.03008	-0.187111	3.96263	2.14943	0.142622	0.948057	0	0
102060	Gadd45gip1	0.229012	5.87206	3.35472	0.0670124	0.869282	0.181931	5.87206	2.15283	0.142307	0.948059	0	0
16197	Il7r	0.315485	2.96608	2.76729	0.0962091	0.914557	0.28358	2.96608	2.22891	0.135449	0.948065	0	0
21927	Tnfaip1	-0.116358	6.98068	1.64345	0.199853	0.992249	-0.132825	6.98068	2.15864	0.14177	0.948155	0	0
73420	Ccsap	-0.215384	3.79225	2.84261	0.0917952	0.904785	-0.185849	3.79225	2.15415	0.142186	0.948298	0	0
72144	Slc37a3	-0.160468	4.78744	1.67137	0.196076	0.991092	-0.181106	4.78744	2.15493	0.142113	0.94834	0	0
213211	Rnf26	-0.148915	5.30265	1.6018	0.205648	0.998354	-0.172659	5.30265	2.15917	0.141722	0.948359	0	0
13001	Csnk2b	0.0963152	7.62531	0.937933	0.33281	1.02854	0.146239	7.62531	2.17633	0.140148	0.948386	0	0
11639	Ak4	-0.236072	7.08002	5.57455	0.0182233	0.633339	-0.146797	7.08002	2.16765	0.140942	0.94842	0	0
546611	Klhl33	-0.100336	2.13269	0.306048	0.580116	1.02813	-0.26759	2.13269	2.22909	0.135433	0.948506	0	0
65099	Irak1bp1	0.117452	3.97385	0.884291	0.347029	1.02835	0.180695	3.97385	2.15515	0.142093	0.948732	0	0
19357	Rad21	-0.150424	8.30158	2.46539	0.116379	0.931728	-0.140624	8.30158	2.15588	0.142025	0.948809	0	0
20375	Spi1	0.206922	7.52721	4.32499	0.0375567	0.802167	0.145978	7.52721	2.16776	0.140931	0.94888	0	0
69617	Pitrm1	0.100911	8.37043	1.28415	0.257129	1.0218	0.131257	8.37043	2.17093	0.140641	0.94905	0	0
234736	Rfwd3	-0.144677	8.06885	1.86836	0.171664	0.971871	-0.154941	8.06885	2.14177	0.143336	0.94913	0	0
246710	Rhobtb2	-0.114682	4.57145	0.953507	0.328828	1.02599	-0.169929	4.57145	2.14255	0.143263	0.949168	0	0
15505	Hsph1	0.121673	8.30961	0.509683	0.475276	1.02995	0.251129	8.30961	2.16781	0.140926	0.949379	0	0
56469	Pias1	-0.121538	5.32885	1.42011	0.233385	1.00807	-0.150207	5.32885	2.14035	0.143469	0.949488	0	0
11593	Aga	0.0752864	5.22407	0.400409	0.526878	1.02819	0.17417	5.22407	2.17182	0.14056	0.949568	0	0
246229	Bivm	-0.19346	4.59358	2.86497	0.0905272	0.904144	-0.167174	4.59358	2.17095	0.140639	0.949569	0	0
217588	Mbip	0.127455	4.14485	1.01616	0.313432	1.02923	0.18591	4.14485	2.14269	0.143251	0.949607	0	0
68262	Agpat4	0.228426	3.89968	3.19141	0.0740261	0.868452	0.186021	3.89968	2.14334	0.14319	0.94973	0	0
66446	Exosc7	0.074188	5.68701	0.423234	0.515328	1.02715	0.166417	5.68701	2.16786	0.140922	0.949884	0	0
17101	Lyst	0.0299507	6.04994	0.072895	0.787167	1.0086	0.164242	6.04994	2.14471	0.143062	0.949927	0	0
75299	4930547M16Rik	0.28592	-1.99728	0.238011	0.625646	1.01943	-0.863434	-1.99728	2.16864	0.140851	0.949933	0	0
16554	Kif13b	-0.0280826	3.96793	0.0290659	0.864627	1.00146	0.247168	3.96793	2.14375	0.143151	0.949997	0	0
56314	Zfp113	0.132158	2.57096	0.47394	0.49118	1.02614	0.287299	2.57096	2.17196	0.140547	0.950013	0	0
70573	Tbccd1	-0.0626459	4.96158	0.356939	0.550211	1.02993	-0.151649	4.96158	2.14526	0.143011	0.950113	0	0
15903	Id3	0.521464	4.60409	6.60636	0.0101615	0.52897	0.295465	4.60409	2.13658	0.143822	0.951301	0	0
21856	Timm44	0.103916	6.75098	1.27451	0.258921	1.02385	0.134186	6.75098	2.13408	0.144057	0.951807	0	0
98221	Eif3m	0.088969	8.16752	0.550847	0.457972	1.03168	0.174906	8.16752	2.13142	0.144307	0.951887	0	0
237860	Ssh2	-0.114842	6.01905	1.46333	0.226401	1.00201	-0.139314	6.01905	2.13441	0.144026	0.952121	0	0
229725	Clcc1	-0.180102	5.65116	2.53945	0.111034	0.918911	-0.16466	5.65116	2.13167	0.144283	0.952253	0	0
72287	Plekhf1	-0.119221	0.858792	0.297709	0.585322	1.02782	-0.307838	0.858792	2.12656	0.144765	0.952298	0	0
14113	Fbl	0.198796	7.50006	2.57794	0.108363	0.919593	0.180368	7.50006	2.1323	0.144224	0.952384	0	0
16520	Kcnj4	0.91173	-1.81077	2.90589	0.0882564	0.90322	0.74144	-1.81077	2.12705	0.144719	0.952514	0	0
27360	Add3	-0.0997178	5.71653	0.873964	0.34986	1.02737	-0.155715	5.71653	2.12954	0.144484	0.952536	0	0
382985	Rrm2b	-0.112939	4.86248	1.12922	0.287942	1.02989	0.153504	4.86248	2.12502	0.144911	0.952738	0	0
75406	Ndufs7	0.364804	5.16058	9.42705	0.00213808	0.235875	0.170484	5.16058	2.12801	0.144628	0.95296	0	0
100504309	Smim27	0.678152	-1.20878	2.32915	0.126971	0.939585	-0.855975	-1.20878	2.12709	0.144715	0.953011	0	0
625631	Bloc1s2-ps	0.281718	-1.33212	0.403632	0.52522	1.02762	-0.684709	-1.33212	2.1172	0.145652	0.953439	0	0
217057	Ptrh2	-0.220861	5.28416	4.72122	0.0297926	0.749489	-0.146303	5.28416	2.12299	0.145103	0.953476	0	0
75304	4930563E22Rik	0.2916	-1.25889	0.513343	0.473695	1.02987	0.608608	-1.25889	2.11789	0.145587	0.953531	0	0
330817	Dhps	0.174924	5.91363	3.28765	0.0698029	0.866233	0.139173	5.91363	2.12035	0.145353	0.95356	0	0
235623	Scap	-0.0198745	5.78027	0.0372299	0.846998	1.00257	-0.149059	5.78027	2.11849	0.14553	0.953676	0	0
103537	Mbtd1	-0.0898602	6.19748	0.847633	0.357223	1.02667	-0.142285	6.19748	2.12087	0.145304	0.953757	0	0
17869	Myc	0.599771	0.422499	3.52477	0.0604583	0.873811	0.459597	0.422499	2.11892	0.145489	0.953928	0	0
100019	Mdn1	0.0250914	7.10028	0.0787246	0.779033	1.00914	0.133437	7.10028	2.11373	0.145983	0.954049	0	0
104348	Zfp120	-0.281213	5.60256	7.65765	0.00565322	0.427547	-0.147741	5.60256	2.12111	0.145281	0.954125	0	0
504193	Npcd	-0.0296208	6.16659	0.093056	0.760327	1.01105	-0.140809	6.16659	2.11518	0.145845	0.954182	0	0
230125	Slc25a51	-0.232418	5.06606	2.32112	0.127629	0.935813	-0.221616	5.06606	2.11408	0.14595	0.95435	0	0
225888	Kmt5b	-0.0970488	5.38546	0.993975	0.318773	1.02685	-0.14108	5.38546	2.11013	0.146327	0.955258	0	0
68969	Eif1b	-0.201387	4.15274	2.56985	0.108918	0.919763	-0.178972	4.15274	2.10348	0.146964	0.955267	0	0
271221	Rubcnl	-0.33564	3.33372	4.70355	0.0301004	0.754077	-0.223191	3.33372	2.11091	0.146253	0.95529	0	0
12353	Car6	0.775391	-1.1185	3.35493	0.0670041	0.870113	0.617349	-1.1185	2.10354	0.146958	0.955745	0	0
329384	Ptrh1	0.200981	3.45755	1.63818	0.200576	0.992153	0.217853	3.45755	2.01131	0.15613	0.955938	0	0
56075	Pdss1	0.132927	5.02426	1.22763	0.267868	1.02648	0.174093	5.02426	2.10483	0.146835	0.955978	0	0
216792	Iba57	-0.0254619	3.7487	0.0345116	0.852623	1.00193	-0.195509	3.7487	2.09985	0.147313	0.955985	0	0
54383	Phc2	0.201986	6.54021	4.74143	0.0294447	0.750152	0.133511	6.54021	2.09489	0.147793	0.956002	0	0
21933	Tnfrsf10b	1.14803	-2.17572	2.99275	0.0836382	0.890043	0.792023	-2.17572	2.01196	0.156063	0.956018	0	0
319701	Fbxo48	-0.00255121	2.33646	0.000197958	0.988774	0.998909	0.261918	2.33646	2.00885	0.156384	0.956034	0	0
15958	Ifit2	-0.127637	3.65369	0.880353	0.348105	1.02748	-0.192718	3.65369	2.01499	0.155753	0.956062	0	0
18563	Pcx	0.173974	4.06535	1.37988	0.240122	1.01208	0.218114	4.06535	2.09309	0.147967	0.9561	0	0
80837	Rhoj	-0.799473	-0.909291	2.69582	0.100612	0.909667	-0.705068	-0.909291	2.09225	0.148048	0.956111	0	0
223920	Soat2	0.5298	2.43745	6.28776	0.0121575	0.553763	0.309377	2.43745	2.10529	0.14679	0.956203	0	0
19219	Ptger4	0.15606	4.934	1.69386	0.193093	0.987222	0.174203	4.934	2.10775	0.146554	0.95622	0	0
211896	Depdc7	0.0714761	5.25437	0.468047	0.493887	1.02751	0.150857	5.25437	2.1036	0.146953	0.956226	0	0
20845	Star	1.07819	-0.917893	8.21829	0.00414702	0.356199	0.555265	-0.917893	2.10111	0.147192	0.95623	0	0
319178	Hist1h2bb	0.142985	-0.795237	0.105254	0.745613	1.01345	0.769958	-0.795237	2.09779	0.147512	0.956246	0	0
70827	Trak2	-0.0045718	6.94909	0.00271387	0.958453	0.999168	-0.126943	6.94909	2.10025	0.147275	0.956255	0	0
76642	1700113A16Rik	-0.0625346	-1.32983	0.0197255	0.888307	1.00205	0.60603	-1.32983	2.00984	0.156282	0.956383	0	0
67492	Zfand4	-0.159441	2.41218	0.82324	0.364235	1.02839	-0.251086	2.41218	2.09509	0.147773	0.95639	0	0
231570	A830010M20Rik	0.238338	2.41185	1.78658	0.181344	0.977437	0.263957	2.41185	2.09836	0.147457	0.956402	0	0
100043597	Srcap	0.00957314	7.31573	0.0117803	0.91357	1.00125	-0.125347	7.31573	2.01212	0.156047	0.956407	0	0
239102	Zfhx2	0.0963401	2.80843	0.379025	0.538126	1.03106	-0.226459	2.80843	2.00898	0.15637	0.956436	0	0
234733	Ddx19b	-0.143313	5.75529	2.04592	0.152615	0.950878	-0.141842	5.75529	2.01514	0.155737	0.956453	0	0
232430	Crebl2	-0.198013	0.236804	0.30427	0.581218	1.02781	-0.502204	0.236804	2.10572	0.146749	0.956454	0	0
93692	Glrx	-0.136153	5.32227	0.982398	0.321607	1.02636	-0.197896	5.32227	2.10648	0.146676	0.956496	0	0
71779	2008-03-01	-0.102176	6.34564	0.776676	0.37816	1.02835	-0.16413	6.34564	2.00726	0.156548	0.956551	0	0
20527	Slc2a3	0.457491	-1.83899	0.761806	0.382764	1.02923	0.761609	-1.83899	2.07601	0.149631	0.956573	0	0
66653	Brf2	0.223463	2.51984	1.76685	0.183772	0.976518	-0.238384	2.51984	2.09315	0.147961	0.956577	0	0
72136	Chst14	-0.066813	2.99276	0.211148	0.645869	1.01924	-0.20546	2.99276	2.01245	0.156013	0.956683	0	0
24127	Xrn1	-0.0653349	4.41759	0.168751	0.681224	1.01761	0.235178	4.41759	2.07258	0.149968	0.956691	0	0
66108	Ndufa9	0.0832045	6.88612	0.785762	0.375385	1.02871	0.134452	6.88612	2.06925	0.150295	0.95675	0	0
223752	Gramd4	-0.0234943	5.59432	0.0594508	0.807366	1.00482	-0.136093	5.59432	2.01526	0.155724	0.956864	0	0
52668	Ifi27	0.0775324	6.15092	0.244773	0.62078	1.01979	0.226296	6.15092	2.09511	0.147771	0.956893	0	0
67260	Cers4	0.0536884	0.805183	0.0536401	0.816846	1.00292	0.336967	0.805183	2.07631	0.149602	0.956895	0	0
70997	Spef1	-0.0519368	0.655169	0.0510249	0.821289	1.00142	0.337813	0.655169	2.07302	0.149924	0.956921	0	0
71131	Zfp689	0.533899	2.03065	6.61019	0.0101397	0.532445	0.292516	2.03065	2.01586	0.155663	0.956976	0	0
100040961	Gm10145	0.114511	-0.0405753	0.152637	0.696028	1.01574	0.404787	-0.0405753	2.01273	0.155984	0.956994	0	0
94221	Gopc	-0.014845	5.50441	0.0232999	0.87868	1.00191	-0.139807	5.50441	2.06953	0.150268	0.95708	0	0
109272	Mybpc1	-0.245269	-1.61826	0.12016	0.728861	1.01266	1.05467	-1.61826	2.00463	0.15682	0.957238	0	0
24068	Sra1	0.0891384	5.34057	0.741688	0.389121	1.03293	0.147488	5.34057	2.08962	0.148303	0.95724	0	0
109168	Atl3	-0.183157	7.54158	2.55867	0.109691	0.917906	-0.165185	7.54158	2.07732	0.149503	0.957279	0	0
67526	Atg12	-0.08259	5.47598	0.52306	0.469539	1.03203	-0.163975	5.47598	2.07649	0.149584	0.957291	0	0
77209	8030453O22Rik	-0.167968	4.00764	0.916963	0.338274	1.02981	-0.253278	4.00764	2.07319	0.149907	0.957321	0	0
108755	Lyrm2	-0.0710118	3.02018	0.105259	0.745608	1.01356	-0.316838	3.02018	2.06993	0.150228	0.957337	0	0
240869	Zbtb37	-0.476468	1.96359	5.83269	0.015731	0.602439	-0.291029	1.96359	2.09521	0.147761	0.957344	0	0
21652	Phf1	0.144986	1.14826	0.31155	0.576731	1.02667	0.369092	1.14826	2.01596	0.155653	0.957403	0	0
56805	Zbtb33	-0.0771654	5.00001	0.475423	0.490503	1.02615	-0.162155	5.00001	2.07056	0.150166	0.957449	0	0
21351	Taldo1	0.0966982	8.00815	1.0274	0.31077	1.03005	0.132573	8.00815	1.93822	0.163861	0.957451	0	0
65111	Dap3	0.08605	6.71211	0.810386	0.368006	1.02794	0.13259	6.71211	1.93526	0.164184	0.957475	0	0
270086	Ogfod1	-0.053089	6.39811	0.24133	0.623247	1.01925	-0.153123	6.39811	2.0049	0.156792	0.957553	0	0
321003	Xpnpep3	-0.11278	5.16262	1.0734	0.300178	1.03044	-0.155482	5.16262	2.01725	0.15552	0.95757	0	0
67475	Ero1lb	-0.24781	5.71036	3.52706	0.0603747	0.873653	-0.189834	5.71036	2.0776	0.149475	0.957613	0	0
100041574	9030025P20Rik	0.0359665	-0.313369	0.0121379	0.912273	1.00156	0.440374	-0.313369	1.90602	0.167405	0.957684	0	0
71968	Wdr73	0.181639	5.60004	1.63631	0.200833	0.992201	0.195639	5.60004	1.90459	0.167565	0.957684	0	0
381845	Rnf225	0.834015	-0.00243212	5.5524	0.0184553	0.628683	0.552989	-0.00243212	2.0815	0.149094	0.957721	0	0
77006	Ddrgk1	0.153861	5.84606	1.66256	0.197258	0.989581	0.163529	5.84606	1.90525	0.167492	0.957722	0	0
232875	Zscan18	0.0568076	0.463906	0.0310718	0.86008	1.00198	-0.472665	0.463906	2.07335	0.149892	0.957729	0	0
22718	Zfp60	-0.133943	3.46277	1.09886	0.294517	1.02893	-0.188102	3.46277	2.01617	0.155631	0.957763	0	0
22234	Ugcg	-0.0408245	4.90458	0.144129	0.70421	1.01634	-0.150184	4.90458	1.93846	0.163836	0.957769	0	0
24132	Zfp53	0.15686	3.35816	1.34222	0.246643	1.01641	0.188828	3.35816	1.95688	0.161848	0.957784	0	0
20482	Skil	0.207993	6.06563	1.89646	0.168476	0.972596	0.214961	6.06563	2.02235	0.154999	0.957793	0	0
66282	Tma16	0.073321	5.74684	0.262405	0.608473	1.02434	0.203716	5.74684	2.03725	0.153487	0.957802	0	0
67463	Poc5	0.0497033	4.89505	0.133447	0.714885	1.01422	0.192748	4.89505	2.0231	0.154922	0.957811	0	0
227377	Farp2	0.0188944	3.20566	0.0167662	0.896974	1.00271	-0.217335	3.20566	2.03322	0.153894	0.957857	0	0
399101	Snhg3	-0.0202948	5.36593	0.0153399	0.90143	1.00191	-0.239732	5.36593	2.07964	0.149275	0.957862	0	0
108902	B4gat1	-0.208444	3.93306	2.41146	0.12045	0.932654	-0.190365	3.93306	2.07801	0.149435	0.957863	0	0
212168	Zswim4	0.252208	3.6912	3.40554	0.0649777	0.881893	0.187076	3.6912	1.93532	0.164178	0.957903	0	0
19662	Rbp4	0.240661	3.67937	2.22312	0.135958	0.937975	0.217477	3.67937	1.90353	0.167684	0.95791	0	0
12793	Cnih1	-0.163821	7.36479	1.86754	0.171757	0.970572	-0.166511	7.36479	1.93604	0.164099	0.95791	0	0
114604	Prdm15	0.111771	4.57488	0.406436	0.523784	1.02766	0.24327	4.57488	1.90638	0.167366	0.957916	0	0
99045	Mrps26	0.20926	6.39403	4.37668	0.0364338	0.800944	0.140818	6.39403	2.01742	0.155503	0.957953	0	0
209478	Tbc1d12	-0.193528	3.28783	1.51375	0.218568	0.997073	-0.223134	3.28783	2.02358	0.154874	0.958002	0	0
12371	Casp9	-0.0705903	6.24304	0.616305	0.432424	1.02765	-0.125163	6.24304	1.93882	0.163797	0.958004	0	0
664862	Gpr137b-ps	-0.216452	6.36331	1.56087	0.211537	0.998326	-0.239906	6.36331	1.91772	0.166108	0.958008	0	0
13429	Dnm1	-0.337505	1.17716	1.33057	0.248704	1.01827	-0.423165	1.17716	2.08757	0.148503	0.958017	0	0
53881	Slc5a3	-0.352866	5.00545	7.11303	0.00765257	0.469501	-0.191311	5.00545	2.08018	0.149223	0.958039	0	0
67160	Eef1g	0.0875852	10.1813	0.971918	0.324202	1.02864	0.126287	10.1813	2.02117	0.155119	0.958043	0	0
66061	Tctex1d2	0.0144832	4.45664	0.0131151	0.908825	1.00198	-0.18025	4.45664	2.08178	0.149066	0.958055	0	0
268390	Ahsa2	0.0476133	5.59865	0.192123	0.661155	1.01798	0.155649	5.59865	2.08259	0.148987	0.958058	0	0
67891	Rpl4	0.0777674	10.7648	0.812263	0.367452	1.02854	0.12362	10.7648	2.05271	0.151936	0.958063	0	0
100862107	EZ_100862107	0.876035	-0.624223	3.95386	0.046764	0.833092	0.583104	-0.624223	1.95716	0.161817	0.958074	0	0
73681	Trmt11	0.0507622	4.60745	0.187545	0.664968	1.01798	0.170431	4.60745	2.08331	0.148917	0.958123	0	0
16172	Il17ra	0.179722	4.94677	1.83409	0.175645	0.972437	0.190431	4.94677	2.0534	0.151867	0.958133	0	0
66493	Mrpl51	-0.00363817	6.09412	0.000966853	0.975194	1.00032	-0.166672	6.09412	2.05018	0.152188	0.958146	0	0
100861856	EZ_100861856	0.287299	0.532297	0.467324	0.494221	1.02731	0.589851	0.532297	1.96301	0.161192	0.958147	0	0
319758	Rfx7	-0.144626	6.8198	2.64513	0.103868	0.915027	-0.126995	6.8198	2.03824	0.153387	0.958171	0	0
212483	Fam193b	0.122196	3.09057	0.578612	0.446857	1.02861	0.233646	3.09057	2.07833	0.149403	0.958172	0	0
72195	Supt7l	-0.165161	4.48029	2.20304	0.137738	0.941083	-0.158271	4.48029	2.03902	0.153309	0.958179	0	0
107260	Otub1	0.143643	7.06623	2.26607	0.132235	0.934816	0.132094	7.06623	1.93342	0.164384	0.958179	0	0
73834	Atp6v1d	0.0227406	7.22859	0.0572689	0.810866	1.00429	0.13478	7.22859	2.02406	0.154824	0.95819	0	0
15510	Hspd1	0.0501566	10.7462	0.219421	0.639481	1.01946	0.152883	10.7462	2.03736	0.153476	0.958227	0	0
26450	Rbbp9	-0.0457168	3.88135	0.108942	0.741352	1.01316	-0.189975	3.88135	1.91807	0.16607	0.958249	0	0
27361	Msrb1	-0.00641411	5.7253	0.00114719	0.972981	1.00001	-0.264266	5.7253	1.95534	0.162012	0.958288	0	0
18617	Rhox5	-0.217391	6.57752	2.22396	0.135884	0.938542	-0.206889	6.57752	2.03017	0.154204	0.958295	0	0
26921	Map4k4	-0.00699395	7.76016	0.0062046	0.937216	0.998761	-0.126337	7.76016	2.02468	0.154762	0.958297	0	0
73647	Capn9	-0.922647	-1.02126	3.27279	0.0704377	0.866953	-0.734114	-1.02126	1.90648	0.167354	0.958303	0	0
108067	Eif2b3	0.0471808	5.97924	0.169267	0.680764	1.01768	0.1606	5.97924	1.96351	0.161138	0.958304	0	0
213484	Nudt18	0.288957	2.37376	2.49157	0.114458	0.928715	0.253133	2.37376	2.01763	0.155482	0.958314	0	0
226180	Ina	0.0753315	3.93714	0.297029	0.585751	1.02767	-0.196276	3.93714	2.02778	0.154446	0.958316	0	0
11687	Alox15	-0.22081	0.482657	0.630897	0.427027	1.03133	0.399087	0.482657	2.03327	0.153889	0.958319	0	0
80515	Rnf227	-0.253618	5.05393	5.09882	0.0239422	0.688766	-0.161793	5.05393	2.0838	0.148869	0.958326	0	0
68431	Fbxl15	0.194008	3.07545	1.28728	0.256549	1.02254	0.234352	3.07545	1.93901	0.163776	0.958348	0	0
270192	Rab6b	-0.202732	1.73332	0.572212	0.449381	1.02871	-0.366982	1.73332	1.93605	0.164098	0.958365	0	0
228869	Ncoa5	0.154097	6.36763	1.46337	0.226395	1.00236	0.178276	6.36763	1.95966	0.161549	0.958378	0	0
20851	Stat5b	-0.0418143	4.99563	0.15604	0.692829	1.01626	-0.147041	4.99563	1.9251	0.165296	0.958382	0	0
212531	Sh3bgrl2	-0.173884	7.07699	2.92473	0.087232	0.903501	-0.141977	7.07699	1.96186	0.161315	0.958404	0	0
228993	Slc17a9	0.234371	4.79969	4.68902	0.030356	0.7589	0.153115	4.79969	2.02685	0.15454	0.958405	0	0
378466	Gm10033	-0.11993	1.65422	0.462345	0.49653	1.02679	-0.260872	1.65422	2.05054	0.152152	0.958422	0	0
68653	Samm50	0.0931942	7.93779	1.11824	0.290298	1.03005	0.123116	7.93779	1.95884	0.161637	0.958426	0	0
71667	Tmem248	-0.16164	6.55588	1.86588	0.171947	0.97028	-0.170544	6.55588	2.08524	0.148729	0.958451	0	0
54352	Irx5	-0.0123576	-1.19556	0.000843334	0.976833	1.00021	0.546997	-1.19556	1.95728	0.161805	0.958474	0	0
16987	Lss	0.191102	6.57005	1.8304	0.176081	0.971716	0.201209	6.57005	2.02829	0.154395	0.958489	0	0
69221	2410006H16Rik	0.440339	4.79738	6.03359	0.0140361	0.572151	0.259569	4.79738	2.05361	0.151846	0.958504	0	0
74245	Ctbs	0.00336376	4.71522	0.000940396	0.975536	1.00016	0.155248	4.71522	2.01809	0.155435	0.958513	0	0
56375	B4galt4	-0.387801	-0.880843	0.849276	0.356757	1.02632	-0.591858	-0.880843	1.92561	0.16524	0.958518	0	0
626534	Gm6682	0.0387311	2.12502	0.0351576	0.851266	1.00181	0.284764	2.12502	1.91835	0.166039	0.958528	0	0
14325	Ftl1	0.0777743	11.9243	0.464113	0.495708	1.02632	0.162781	11.9243	2.03058	0.154162	0.95853	0	0
94062	Mrpl3	0.0678011	6.65517	0.531029	0.466174	1.03218	0.129601	6.65517	1.96388	0.161099	0.958541	0	0
67608	Narf	-0.34521	2.89053	2.7139	0.0994775	0.910363	-0.297883	2.89053	2.04793	0.152413	0.958559	0	0
66431	Oxld1	-0.0425241	1.21594	0.0326051	0.856706	1.00223	0.307094	1.21594	1.90679	0.16732	0.958562	0	0
11555	Adrb2	-0.0634878	2.20142	0.101737	0.749755	1.01415	-0.288867	2.20142	2.05111	0.152095	0.958568	0	0
67148	Ramac	-0.0999486	4.85419	0.544383	0.460622	1.03128	-0.191227	4.85419	2.02502	0.154727	0.958572	0	0
70797	Ankib1	-0.10398	6.03991	1.21534	0.270277	1.02494	-0.136114	6.03991	2.08581	0.148673	0.958604	0	0
100038392	Gm10785	-0.311281	-0.140606	1.21965	0.26943	1.02593	-0.427714	-0.140606	2.03124	0.154095	0.958608	0	0
84652	Fam126a	-0.118576	5.51881	1.37443	0.241052	1.0128	-0.144403	5.51881	2.03911	0.153299	0.958618	0	0
66887	Lonp2	0.0512127	5.2252	0.204639	0.651002	1.01971	0.159548	5.2252	1.95999	0.161515	0.958644	0	0
214469	Fam168b	-0.102496	8.5084	1.15205	0.283121	1.03012	-0.131784	8.5084	1.90879	0.167097	0.958658	0	0
68524	Wipf2	-0.0767868	5.12454	0.505659	0.477024	1.02947	-0.153793	5.12454	2.03427	0.153788	0.958681	0	0
18148	Npm1	0.0684259	11.5814	0.381866	0.536606	1.03029	0.154212	11.5814	1.9392	0.163756	0.958697	0	0
170744	Tlr8	-0.308733	-0.373279	0.861258	0.353387	1.02669	-0.518512	-0.373279	2.03345	0.153871	0.958706	0	0
100861858	EZ_100861858	0.274678	-2.02135	0.240643	0.623742	1.01895	0.817066	-2.02135	2.08399	0.148851	0.958721	0	0
66194	Pycrl	0.104152	6.16944	0.707311	0.400338	1.03195	0.17548	6.16944	2.02869	0.154353	0.958729	0	0
270906	Prr11	-0.224873	4.87671	2.10934	0.146402	0.947518	-0.216723	4.87671	1.9576	0.16177	0.958741	0	0
52055	Rab11fip5	-0.111684	4.1461	0.609547	0.434958	1.02879	-0.20254	4.1461	2.01928	0.155313	0.958747	0	0
208228	Mob3a	-0.101676	5.28847	0.61326	0.433563	1.02873	-0.179908	5.28847	1.93984	0.163685	0.958751	0	0
246179	Fktn	-0.241792	3.55393	3.34006	0.0676121	0.864931	-0.181344	3.55393	1.90721	0.167274	0.958754	0	0
21991	Tpi1	0.0785874	9.8252	0.529591	0.466779	1.03142	0.153636	9.8252	2.02545	0.154683	0.958798	0	0
58251	Cep295nl	-0.0393943	-1.64021	0.00731179	0.931857	0.999962	0.666588	-1.64021	1.92589	0.165209	0.958803	0	0
56194	Prpf40a	0.0591075	8.01062	0.322763	0.569952	1.02754	0.148873	8.01062	2.03487	0.153728	0.958804	0	0
170722	Nxf7	-0.144061	-0.365276	0.137442	0.710838	1.01554	0.541381	-0.365276	2.06191	0.151021	0.958831	0	0
73711	Mvb12a	0.212133	5.65858	3.52757	0.0603562	0.874437	0.160164	5.65858	2.05386	0.15182	0.958845	0	0
234967	Slc36a4	-0.318891	4.69093	4.10786	0.0426844	0.829208	-0.219855	4.69093	1.96414	0.161071	0.958852	0	0
94065	Mrpl34	0.0287695	4.83633	0.0571226	0.811103	1.00427	-0.16618	4.83633	1.9604	0.16147	0.958853	0	0
71941	Cars2	-0.00898156	3.44751	0.00465993	0.945576	0.998555	0.178759	3.44751	1.96486	0.160994	0.958869	0	0
668139	Gm8995	-0.0693251	3.60749	0.158475	0.690564	1.0174	0.248991	3.60749	1.91921	0.165943	0.958899	0	0
28018	Ubfd1	-0.203783	6.58664	5.21274	0.0224219	0.664098	-0.122914	6.58664	1.90913	0.16706	0.958901	0	0
18139	Zfp638	-0.0895387	6.70299	0.583878	0.444796	1.02918	0.169527	6.70299	2.06501	0.150714	0.958908	0	0
214505	Gnptg	0.191386	3.60826	2.02877	0.154345	0.949363	0.184289	3.60826	1.92645	0.165148	0.958909	0	0
12850	Coq7	0.115274	5.09954	1.17501	0.278374	1.02935	0.148654	5.09954	2.0394	0.15327	0.958932	0	0
231287	Atp10d	0.282585	3.64478	1.89428	0.16872	0.972141	0.294875	3.64478	2.06415	0.150799	0.958938	0	0
58799	Crbn	-0.100441	4.66417	0.838454	0.359839	1.02683	-0.151803	4.66417	1.91841	0.166032	0.958951	0	0
232536	Mrps35	0.068439	5.35099	0.469145	0.493381	1.02734	0.14047	5.35099	2.01813	0.15543	0.958978	0	0
12953	Cry2	0.229581	4.32717	3.87587	0.0489849	0.84999	0.165594	4.32717	1.96539	0.160938	0.95901	0	0
18484	Pam	-0.232477	5.75799	2.39423	0.121784	0.933963	-0.20775	5.75799	1.91975	0.165884	0.959016	0	0
[truncated: 10,022 more rows]

## Sheet: Supplemental Table 3
					Transcript_ID	Transcript_name	Primer_ID	Sequence 5'-3'
					NM_010510.1	Ifnβ1	NLP302_f	CCATCATGAACAACAGGTGGAT
							NLP303_r	AGAGGGCTGTGGTGGAGAA
					NM_013693.3	Tnf	NLP314_f	GGTCCCCAAAGGGATGAGAA
							NLP315_r	TGAGGGTCTGGGCCATAGAA
					NM_007498.3	Atf3	NLP274_f	AGCGAAGACTGGAGCAAAATG
							NLP275_r	ATACCAGTGACCCAGGAGGT
					NM_031168.2	Il-6	NLP191_f	ACAACCACGGCCTTCCCTACTT
							NLP192_r	CACGATTTCCCAGAGAACATGTG
					NM_009140.2	Cxcl2	NLP310_f	AGGGCGGTCAAAAAGTTTGC
							NLP311_r	TTCCAGGTCAGTTAGCCTTGC
					NM_026929.4	Chac1	NLP312_f	TGACCCTCCTTGAAGACCGTGA
							NLP313_r	AGTGTCATAGCCACCAAGCACG
					NM_007837.4	Ddit3	NLP286_f	GTCCCTAGCTTGGCTGACAGA
							NLP287_r	TGGAGAGCGAGGGCTTTG
					NM_001289726.1	Gapdh	NLP146_f	TTCAACGGCACAGTCAAGG
							NLP147_r	CTCAGCACCGGCCTCACC
					NM_021384.4	Rsad2	NLP306_f	GGAAGGTTTTCCAGTGCCTCCT
							NLP307_r	ACAGGACACCTCTTTGTGACGC
					NM_011163.4	Eif2ak2	NLP304_f	AAACTGCCGGAACATCCTCTAG
							NLP305_r	GGGAAACACCATTACTTGTCATAGAC
					NM_001163268.2	Lpar5	NLP320_f	GCT CCA GTG CCC TGA CTA TC
							NLP321_r	GGG AAG TGA CAG GGT GAA GA
					NM_177733.7	E2f2	NLP318_f	TGAATGCCGAGCAGACCTTG
							NLP319_r	CTTGACCGCAATCACTGTCTGC
					NM_011315.3	Saa3	NLP308_f	CTGTTCAGAAGTTCACGGGAC
							NLP309_r	AGCAGGTCGGAAGTGGTT
					NM_175093.2	Trib3	NLP322_f	CTGCGTCGCTTTGTCTTCAG
							NLP323_r	CTGAGTATCTCTGGTCCCAC
					NM_145625.3	Eif4b	NLP166_f	ATGCGTGGGTGAAGCGAAGCTCT
							NLP167_r	GCTCAGGCGCAGATCTGGAGTC
					NM_010907.2	Nfκbia	NLP187_f	GACGCAGACCTGCACACCCC
							NLP188_r	TGGAGGGCTGTCCGGCCATT
					NM_009969	Csf2	NLP332_f	AACCTCCTGGATGACATGCCTG
							NLP333_r	AAATTGCCCCGTAGACCCTGCT
					NM_011198	Ptgs2	NLP 338_f	GCGACATACTCAAGCAGGAGCA
							NLP 339_r	AGTGGTAACCGCTCAGGTGTTG
					NM_010846	Mx1	NLP334_f	TGGACATTGCTACCACAGAGGC
							NLP335_r	TTGCCTTCAGCACCTCTGTCCA
